# Supplementary material for: Developmental trajectories of thalamic progenitors revealed by single-cell transcriptome profiling and Shh perturbation
Source: Cell Rep. Author manuscript; Available in PMC 2023 Jan 27. (PMC9880597; doi:10.1016/j.celrep.2022.111768)
Supplement: 2 [file NIHMS1855850-supplement-2.xlsx]

## Sheet: Olig3+
Gene	logFC	logCPM	LR	PValue
Hbb-y	2.10488	9.95426	486.441	8.4783e-108
Hba-x	1.55789	8.59171	179.41	6.51847e-41
Actg1	0.217403	11.8306	83.9093	5.17998e-20
Tcf7l2	0.434687	10.3241	82.7735	9.20168e-20
Pdlim3	0.810993	8.49544	81.3882	1.85467e-19
Pou3f1	0.735022	8.56167	79.2057	5.59672e-19
Igfbpl1	0.583633	9.81363	78.2585	9.04005e-19
Ckb	0.240215	11.0472	76.7389	1.9512e-18
Pcbp4	0.29829	9.32405	62.3332	2.89998e-15
Nkx2-2	0.575691	8.31743	56.4429	5.78536e-14
Gm10036	-0.53648	8.4318	55.6658	8.5898e-14
Trp53i11	0.425714	8.71206	52.1646	5.10386e-13
Rpl29	0.395569	9.6906	51.6606	6.5972e-13
Ddx5	0.17619	10.4289	50.6011	1.13184e-12
Fst	0.630903	8.49231	50.077	1.47829e-12
Cited2	0.451881	8.87612	48.974	2.59382e-12
Hnrnpab	0.216918	9.93598	48.8828	2.71725e-12
Ubc	-0.227955	9.62605	45.5638	1.47745e-11
Hnrnpdl	0.21085	9.70411	44.6199	2.39242e-11
AC149090.1	-0.352498	8.94206	44.0474	3.20524e-11
Pou3f2	0.284997	9.41047	43.1868	4.97554e-11
Rps17	0.195049	10.2716	40.7234	1.75373e-10
Ptn	-0.293287	11.7369	40.21	2.28074e-10
Traf4	0.358898	8.58808	40.1126	2.39741e-10
Nr2f1	0.278003	9.76743	40.0199	2.51392e-10
Eif4g2	0.144571	10.4257	40.0196	2.51433e-10
Gm10600	-0.404644	8.29809	39.6945	2.96964e-10
Hnrnpc	0.189519	9.47108	38.9813	4.27879e-10
Sparc	-0.342596	9.10362	38.434	5.66381e-10
Snrpf	0.245225	9.43793	38.4316	5.67061e-10
Rpl14	0.176813	10.6361	38.1084	6.69206e-10
Olig2	0.540947	8.50472	37.9204	7.36888e-10
Rpl13a	0.246661	9.04538	37.9047	7.42858e-10
2700046A07Rik	0.411404	8.28958	37.8447	7.66057e-10
Polr2k	0.273503	8.80704	36.9955	1.18402e-09
Rpl7a	0.208928	10.1744	36.918	1.23202e-09
Cox6c	0.163442	9.92378	36.4497	1.56653e-09
Rpl23a	0.183343	10.1485	36.3042	1.68803e-09
Rps15	0.138799	10.7284	35.6216	2.3962e-09
Cartpt	-0.806034	8.32055	35.27	2.87015e-09
Ube2s	0.274975	10.171	35.1494	3.0536e-09
Abracl	0.391342	8.89962	35.1472	3.05694e-09
Olig3	0.545011	8.51216	34.2512	4.84365e-09
Nes	0.295436	9.12885	33.662	6.55684e-09
Hnrnpd	0.189349	9.6492	33.553	6.93473e-09
Atp5k	0.191006	9.31335	33.4566	7.28725e-09
Hnrnph1	0.150789	9.9574	33.3777	7.58884e-09
Shox2	0.539647	8.86035	33.2405	8.14373e-09
Arl4a	0.288583	9.12006	32.8075	1.0175e-08
Hdac2	0.204695	9.16782	32.7467	1.04986e-08
Hba-a1	0.412962	10.5143	32.2996	1.32137e-08
Ptch1	0.302272	8.9932	32.1303	1.44172e-08
Eif2s2	0.184954	9.84333	31.9199	1.60664e-08
Ddx21	0.279654	8.72617	31.6438	1.85204e-08
Smarce1	0.221171	9.11859	31.5808	1.91315e-08
Vta1	0.30238	8.67422	31.2585	2.2586e-08
Usf1	0.299112	8.56747	31.0221	2.55111e-08
Ubb	0.216735	10.691	30.8745	2.75269e-08
Oxt	-0.37615	8.25835	30.7721	2.90181e-08
Csnk1e	0.206289	9.2263	30.7449	2.94272e-08
Snrpb2	0.258603	8.7688	30.6951	3.01932e-08
Rpl5	0.14949	10.492	30.3944	3.52535e-08
Rps6	0.17925	10.31	30.318	3.66708e-08
Egr3	0.535605	8.36446	30.3025	3.69657e-08
Nfix	-0.337509	8.93843	30.1338	4.03236e-08
Gspt1	0.245761	8.86793	30.094	4.11599e-08
Eml5	0.318614	8.75243	30.0259	4.26314e-08
Eif1	0.152015	10.5995	29.9525	4.42758e-08
Rsrc1	0.27262	8.94261	29.6844	5.08428e-08
5430416N02Rik	0.325955	8.64483	29.4817	5.64465e-08
Rhob	0.292433	8.6707	29.4346	5.78362e-08
Rpl21	-0.159847	10.526	29.2773	6.27266e-08
Nasp	0.215117	9.6481	29.2461	6.37456e-08
Pax3	-0.533436	8.51284	29.2044	6.51306e-08
Rcor2	0.318826	8.69672	28.9446	7.44797e-08
Rpl35a	0.150926	10.6949	28.892	7.65283e-08
Nr4a1	0.583441	8.47248	28.6693	8.58536e-08
Rack1	0.15113	10.5444	28.6653	8.60333e-08
Rps14	0.144891	11.1013	28.3446	1.01532e-07
BC023719	0.151212	8.24934	28.303	1.03735e-07
Rps26	0.158718	10.8375	28.264	1.05845e-07
Hnrnpa1	0.156242	10.3213	27.9442	1.24867e-07
Hsp90aa1	0.112271	10.9649	27.7935	1.34982e-07
Frmd4b	0.374682	8.40839	27.772	1.36488e-07
Hnrnpu	0.139359	10.0284	27.7606	1.37295e-07
Dynll1	0.191267	10.2858	27.5571	1.52524e-07
Ly6h	-0.2732	9.26287	27.5198	1.55493e-07
Banf1	0.218553	9.11298	27.1839	1.84989e-07
Rpl26	0.164615	10.3192	26.9892	2.04601e-07
Tmem2	0.309908	8.56114	26.74	2.32751e-07
AC154683.1	-0.40601	8.46692	26.6352	2.45731e-07
Mfng	0.36829	8.63209	26.4643	2.68451e-07
Rpl24	0.144495	10.8738	26.4508	2.7034e-07
Spry2	0.444603	8.46782	26.4413	2.71673e-07
Ran	0.17039	10.5356	26.3084	2.91022e-07
Serbp1	0.135804	10.3121	26.1965	3.08377e-07
Angpt1	-0.393675	8.38105	26.1466	3.16461e-07
Actb	0.105989	11.8057	25.8339	3.72088e-07
Sem1	0.167369	9.63954	25.6714	4.04778e-07
Nme1	0.170839	9.61859	25.5953	4.2106e-07
Rpl30	0.151357	10.8944	25.4315	4.58371e-07
Rpl38	0.123359	10.5579	25.3995	4.66032e-07
Caprin1	0.155824	9.4232	25.2318	5.08372e-07
Rpl17	0.159474	10.5911	25.2256	5.10019e-07
Magoh	0.219947	8.95097	25.186	5.20599e-07
Lmna	-0.403156	8.39609	25.0325	5.63728e-07
Srsf7	0.192618	9.38206	24.9596	5.85454e-07
AC160336.1	0.243233	9.5385	24.8785	6.10602e-07
Anxa2	-0.390548	8.43732	24.8405	6.2274e-07
Anp32b	0.2093	9.48704	24.6626	6.82985e-07
Baiap2l1	0.210015	8.25239	24.5065	7.40591e-07
Gbx2	0.48539	8.39429	24.1937	8.71159e-07
Hsp90ab1	0.12266	11.5247	24.1814	8.76728e-07
Psmc6	0.187204	9.12573	24.1349	8.98172e-07
Sp9	0.525562	8.49007	24.1159	9.071e-07
Tenm3	-0.284131	8.70328	24.0547	9.36356e-07
Tuba1b	0.183949	10.5565	23.9339	9.97015e-07
Hpf1	0.22687	8.78975	23.8998	1.01481e-06
Stmn1	0.180579	11.5834	23.8536	1.03946e-06
Dnajc8	0.2162	8.93795	23.6838	1.13535e-06
Rpl6	0.14529	10.9177	23.6837	1.13539e-06
Rpsa	0.121049	11.5749	23.6366	1.16351e-06
Zfp207	0.177698	9.0354	23.5783	1.19931e-06
Rps16	0.144621	10.9564	23.5479	1.21843e-06
Rps23	0.16122	10.834	23.5108	1.24211e-06
Nkx2-9	0.13448	8.24775	23.4344	1.29244e-06
Pabpc1	0.15711	9.51679	23.3948	1.31934e-06
Acin1	0.171453	9.20416	23.3905	1.32227e-06
Eef1b2	0.156325	10.0495	23.348	1.35181e-06
Hes5	-0.330269	10.0632	23.3222	1.3701e-06
Tac1	-0.464266	8.31219	23.1896	1.46787e-06
Rpl27a	0.131925	11.1034	23.1789	1.4761e-06
Hnrnpa2b1	0.113984	10.7818	23.1614	1.48961e-06
Psmb7	0.1871	9.1091	23.0742	1.55864e-06
Rps15a	0.150814	10.9903	22.9909	1.62772e-06
Eef1a1	0.106183	12.0497	22.9644	1.65027e-06
Hbb-bh1	0.243772	8.25746	22.8115	1.78697e-06
Zc3h15	0.17123	9.18281	22.6545	1.93909e-06
Hnrnpm	0.150538	9.52993	22.5625	2.03421e-06
Fau	0.122903	11.2377	22.5421	2.05587e-06
Snu13	0.185167	9.09421	22.515	2.08509e-06
Snrpc	0.185854	9.08333	22.3455	2.27747e-06
Ptbp2	0.162952	9.24823	22.2846	2.35085e-06
Arhgdig	-0.345214	8.31358	21.9679	2.77251e-06
Marcks	0.104749	11.1494	21.8403	2.96314e-06
Ppp1cc	0.177515	9.06954	21.7649	3.08183e-06
Scg5	-0.246629	8.70869	21.6985	3.19039e-06
Rps3a1	0.139475	11.0415	21.6407	3.288e-06
Rpl19	0.135501	11.0168	21.6354	3.29705e-06
Tuba1a	0.150747	12.5093	21.5684	3.41423e-06
Ogfr	0.232878	8.61681	21.5304	3.48264e-06
Rbm39	0.108521	10.2852	21.5288	3.4855e-06
St18	0.391152	8.4143	21.3287	3.86895e-06
Elavl1	0.196698	8.85612	21.1555	4.23492e-06
Khdrbs1	0.15889	9.2885	21.1224	4.30873e-06
Aimp1	0.201953	8.93803	21.0511	4.47203e-06
Cox6a1	0.149846	9.43064	21.0457	4.48465e-06
Rpl22	0.148827	10.0307	20.9881	4.62147e-06
Srsf3	0.138006	10.3014	20.9668	4.67321e-06
Nmral1	0.27188	8.63968	20.8411	4.99003e-06
Tpx2	0.317029	8.90172	20.792	5.11956e-06
Sp3	0.238564	8.67771	20.7486	5.23688e-06
Ndufa12	0.174041	9.20567	20.7291	5.29069e-06
Chd4	0.158449	9.36745	20.6999	5.37176e-06
Dek	0.207904	9.63767	20.5924	5.68212e-06
Eif3m	0.184809	9.02657	20.5923	5.68251e-06
Ubtf	0.193257	8.91588	20.5879	5.69547e-06
Hspe1	0.15492	9.75152	20.4836	6.01428e-06
Sarnp	0.213059	8.88974	20.4603	6.088e-06
Gapdh	0.162854	10.4454	20.4171	6.2271e-06
Rtraf	0.20067	9.32373	20.4106	6.24812e-06
Pdlim1	0.331185	8.35954	20.3088	6.58971e-06
Gm26823	-0.154517	8.25081	20.2627	6.75025e-06
Baz1b	0.193972	8.96825	20.177	7.05973e-06
Nap1l1	0.132141	9.94677	20.0874	7.39843e-06
Ewsr1	0.151443	9.23872	20.0723	7.45672e-06
Cnpy1	-0.296888	8.27751	19.9793	7.82847e-06
Mycl	0.242497	8.63068	19.9385	7.99715e-06
Rbm15	0.27655	8.46385	19.8833	8.23145e-06
Pbx2	0.239949	8.59744	19.8744	8.26993e-06
Rplp2	0.110734	10.6931	19.8498	8.37724e-06
Rps10	0.132134	11.2484	19.8489	8.38124e-06
Egr1	0.467845	8.78457	19.7555	8.80088e-06
Top1	0.140952	9.97765	19.6817	9.14728e-06
Klhdc2	0.185385	8.91267	19.5871	9.61145e-06
Ska2	0.260764	8.586	19.5865	9.61439e-06
Neurod1	0.43175	8.4518	19.574	9.67788e-06
Zfp462	0.183434	9.02758	19.4944	1.00897e-05
Fabp5	0.149014	10.2761	19.468	1.02302e-05
Trim47	-0.365351	8.32185	19.462	1.0262e-05
mt-Nd1	0.109555	10.8931	19.3092	1.1117e-05
Supt16	0.180663	9.04667	19.2861	1.12521e-05
Esf1	0.203154	8.80028	19.2674	1.13631e-05
Qser1	0.230254	8.61186	19.2427	1.15112e-05
Aes	0.156324	9.36309	19.2276	1.16022e-05
Med16	0.266091	8.43627	19.2275	1.16031e-05
Bzw1	0.143303	9.38098	19.2119	1.16983e-05
Phgdh	-0.193087	9.22971	19.0141	1.29755e-05
Pafah1b1	0.135894	9.46108	18.9183	1.36439e-05
Med10	0.23001	8.60882	18.8859	1.38775e-05
Ttr	-1.46329	8.49313	18.85	1.4141e-05
Rps9	0.117462	11.1629	18.8406	1.4211e-05
2610318N02Rik	0.303557	8.40779	18.8367	1.42402e-05
Nell2	0.296976	8.53685	18.8348	1.42541e-05
Atp5g3	0.136596	9.43179	18.8211	1.4357e-05
Hes6	0.273468	9.23181	18.8089	1.44491e-05
Cox7c	0.125848	10.0357	18.8077	1.44579e-05
Ahnak	-0.33982	8.40122	18.8012	1.45072e-05
Ranbp1	0.18003	9.80793	18.7349	1.50207e-05
Nop53	0.202409	8.72482	18.6861	1.54103e-05
Ndufa4	0.136983	9.68677	18.6809	1.54519e-05
Parp1	0.194894	8.84009	18.6604	1.56194e-05
Cd24a	0.173833	9.41228	18.6567	1.56496e-05
Hes1	-0.289099	8.94555	18.6375	1.58079e-05
Lsm12	0.221956	8.66649	18.6222	1.59355e-05
Ptma	0.141137	12.2241	18.5848	1.62507e-05
Maz	0.178325	8.94019	18.5299	1.67261e-05
Slc14a2	-0.416925	8.37743	18.4921	1.7061e-05
Cbx5	0.126656	9.75289	18.4411	1.75241e-05
Srsf4	0.212951	8.64562	18.4337	1.75915e-05
Prkg2	0.364783	8.33692	18.4222	1.76987e-05
Npvf	-0.0941916	8.2458	18.4038	1.78701e-05
Psmb1	0.150755	9.35379	18.3776	1.81176e-05
Prmt1	0.136409	9.77178	18.36	1.82859e-05
Ier2	0.264664	8.65726	18.3068	1.8803e-05
Tns1	0.314643	8.34813	18.3025	1.88458e-05
Avp	-0.118431	8.24768	18.281	1.906e-05
Bcl7a	0.238751	8.63863	18.1955	1.99344e-05
Abcf2	0.249146	8.49463	18.1735	2.01664e-05
Slc7a11	0.397084	8.39753	18.1513	2.04027e-05
Spats2	0.244192	8.52032	18.1025	2.09329e-05
1500035N22Rik	-0.175747	8.2547	18.0864	2.11104e-05
Btbd17	0.249568	8.68789	18.0159	2.19064e-05
Eif1b	0.156472	9.31446	17.9888	2.22212e-05
Crybg3	0.320189	8.3174	17.9563	2.26035e-05
Rrm1	0.218736	8.87823	17.9526	2.26478e-05
Rnd2	0.286865	8.49	17.7264	2.55068e-05
Rps8	0.115498	11.75	17.701	2.58494e-05
Ifrd1	0.214162	8.71746	17.6943	2.59396e-05
Snrpb	0.152152	9.5387	17.6871	2.60382e-05
Nhlh2	0.37576	8.49602	17.6373	2.6729e-05
Rps29	0.115162	11.0533	17.6065	2.71656e-05
Add2	0.247479	8.55227	17.5078	2.86134e-05
Tead2	0.179709	8.93435	17.5032	2.86827e-05
Sfr1	0.15858	9.24883	17.463	2.92952e-05
Mecom	-0.324671	8.48256	17.4539	2.94354e-05
Rps25	0.125554	10.1649	17.3764	3.06617e-05
Cox5a	0.140931	9.59619	17.3602	3.09227e-05
Mrps9	0.220871	8.53909	17.302	3.18858e-05
Dst	0.201805	8.87868	17.2997	3.19243e-05
Akr1b8	0.271925	8.28133	17.2557	3.26718e-05
Llph	0.19882	8.78543	17.2268	3.31727e-05
Eif5a	0.13631	9.94665	17.2115	3.34404e-05
Metap2	0.152758	9.11565	17.128	3.49442e-05
Cdca7	0.28149	8.5832	17.1222	3.50496e-05
Strap	0.168733	8.90382	17.0867	3.57109e-05
Naca	0.124283	10.4778	17.0752	3.59285e-05
Marcksl1	0.117263	10.0417	17.04	3.66e-05
Ndufb8	0.154885	9.16931	16.9555	3.82667e-05
Tcea1	0.191996	8.7592	16.8751	3.99226e-05
Cox7a2	0.144564	9.52798	16.8529	4.03914e-05
Tcp1	0.131762	9.41009	16.8449	4.05623e-05
Bpifc	0.159905	8.25046	16.828	4.09256e-05
Dll3	0.33794	8.38079	16.7662	4.22807e-05
Asah1	-0.244216	8.47285	16.7428	4.28039e-05
Cpsf3	0.236553	8.48935	16.6337	4.53376e-05
Tubb5	0.141687	11.5245	16.632	4.53789e-05
Nucks1	0.167774	9.8406	16.6248	4.55523e-05
Col25a1	-0.369032	8.40942	16.5993	4.61674e-05
Samd4	-0.287517	8.35528	16.5971	4.6221e-05
Rpl37	0.114222	10.6637	16.5823	4.65828e-05
Atp5b	0.108403	10.0705	16.5813	4.66089e-05
Mum1	-0.254531	8.50249	16.5598	4.71388e-05
Arf4	0.147202	9.13618	16.523	4.80635e-05
Ptchd4	-0.273575	8.28645	16.507	4.84701e-05
Cct2	0.144492	9.28458	16.4628	4.96131e-05
Ola1	0.220624	8.63922	16.42	5.07462e-05
Tbc1d9	0.248832	8.44949	16.3826	5.17586e-05
Eif4a1	0.121867	10.2279	16.3294	5.32317e-05
Psmd4	0.144518	9.14673	16.3241	5.3382e-05
Ide	0.228851	8.56214	16.2866	5.44483e-05
Gli1	0.261953	8.2906	16.2747	5.47913e-05
Fos	0.30319	8.75842	16.2709	5.49004e-05
Six6	-0.141597	8.24867	16.2297	5.61082e-05
Alad	0.239788	8.45483	16.2244	5.62657e-05
Rcc2	0.161408	9.07056	16.2148	5.65507e-05
Rhobtb3	0.214947	8.67495	16.1769	5.76934e-05
Ccdc25	0.212251	8.62258	16.1667	5.80053e-05
Gatm	0.343107	8.36294	16.1587	5.82511e-05
Rnf44	0.23145	8.49929	16.1205	5.94378e-05
Ube2q1	0.212328	8.57715	16.0776	6.0798e-05
Dnaja1	0.114569	9.97152	16.0101	6.30043e-05
Sf1	0.157596	8.91965	15.9729	6.42543e-05
Dnm1l	0.188987	8.70038	15.8957	6.69319e-05
Rps18	0.141566	10.7561	15.8435	6.88026e-05
Spry4	0.323925	8.28874	15.838	6.90029e-05
Amd2	0.254906	8.41237	15.8198	6.96683e-05
Sf3a2	0.235324	8.4726	15.8165	6.97923e-05
Fxr1	0.167461	8.87689	15.7837	7.10099e-05
Mob4	0.169885	8.8242	15.7653	7.17066e-05
Rps11	0.129493	11.0202	15.7298	7.30658e-05
Taf1d	0.162617	9.08685	15.7124	7.37377e-05
Hmga2	0.294506	8.41206	15.6876	7.47118e-05
Rps28	0.114696	10.2193	15.6433	7.64813e-05
Pin1	0.181586	8.80291	15.6332	7.68908e-05
Dync1i2	0.13113	9.47719	15.5969	7.8385e-05
H2afz	0.17711	11.3204	15.5947	7.84749e-05
Cox4i1	0.0921004	10.4199	15.5601	7.99247e-05
Minos1	0.15133	9.04413	15.537	8.09041e-05
Cenpv	0.205762	8.77812	15.4968	8.26469e-05
Rpl32	0.125096	10.9932	15.482	8.32938e-05
Snrnp200	0.200114	8.64017	15.4249	8.58483e-05
Tbpl1	0.218928	8.54364	15.4204	8.60554e-05
Tagln3	0.224028	8.86981	15.3735	8.82173e-05
Eps8	0.274721	8.3231	15.2905	9.21767e-05
Slc12a5	-0.303088	8.34091	15.2868	9.2362e-05
Atp1b1	-0.255545	8.61333	15.2798	9.27037e-05
Ptges3	0.134042	9.22113	15.2069	9.6352e-05
Fam118b	0.249454	8.40754	15.2005	9.66798e-05
Gpn3	0.258202	8.32986	15.1966	9.68789e-05
3110082J24Rik	-0.275438	8.35787	15.196	9.69092e-05
Utp11	0.210016	8.58841	15.1608	9.87319e-05
Mpped2	-0.270146	8.57517	15.1542	9.90791e-05
Txn1	0.138003	9.46213	15.14	9.98244e-05
Adamts1	0.321503	8.34978	15.0986	0.000102036
Rpl31	0.119601	9.81498	15.0973	0.00010211
Chchd1	0.167634	8.92449	15.045	0.000104978
Sbk1	0.18254	8.85368	15.0108	0.000106898
Spsb4	0.248633	8.47496	15.0037	0.000107299
Gm26700	-0.257738	8.29027	14.9858	0.000108324
Dcaf1	0.232725	8.45998	14.9848	0.000108381
Psip1	0.120927	9.86464	14.9777	0.000108787
Mir124-2hg	0.203601	9.19055	14.9292	0.000111619
Polr2c	0.192145	8.68026	14.896	0.000113604
Csde1	0.115003	9.53078	14.855	0.0001161
E030030I06Rik	-0.307379	8.34231	14.8435	0.000116813
Oaz1	0.111886	10.236	14.8385	0.000117121
Rnaseh2b	0.245226	8.43594	14.8284	0.00011775
Creg2	-0.333817	8.34252	14.823	0.000118089
Eef2	0.094272	10.3039	14.7903	0.000120153
Stx3	-0.278503	8.38755	14.7721	0.000121314
Pop1	0.254985	8.30286	14.7659	0.000121717
Mcl1	0.169232	8.81926	14.7645	0.000121809
Tspan31	0.199432	8.61005	14.7565	0.000122325
Nvl	0.205887	8.58902	14.7464	0.000122982
Ccp110	0.21664	8.56594	14.7391	0.000123457
Gabrb2	0.265105	8.31956	14.7043	0.000125757
Rbm7	0.204299	8.53351	14.6272	0.000131007
Epb41	0.186953	8.78013	14.6216	0.000131402
Paip2	0.144392	9.19846	14.6169	0.000131726
Psma6	0.150893	9.03771	14.588	0.000133766
Rpl37a	0.0950537	10.9171	14.5833	0.000134096
Chd3	0.163636	9.103	14.506	0.000139712
Psmd2	0.150197	8.95154	14.4749	0.000142038
Rsph1	-0.219805	8.27013	14.4415	0.000144583
Nabp2	0.188846	8.68647	14.3886	0.000148701
Ddx1	0.177407	8.75392	14.3783	0.000149516
Aars	0.193944	8.61973	14.3575	0.000151175
Ppcdc	-0.252029	8.3172	14.3446	0.000152216
Tpt1	0.10702	11.5881	14.3352	0.000152979
Adrm1	0.208285	8.57365	14.3132	0.000154778
Spag7	0.177275	8.76526	14.2822	0.000157343
Rps21	0.0964712	10.5598	14.2525	0.000159851
Rpl28	0.116422	10.896	14.1695	0.000167055
9430065F17Rik	0.104317	8.24816	14.1389	0.000169792
Gabarapl2	0.169843	8.92876	14.129	0.000170693
Stra6l	-0.0556702	8.24473	14.1107	0.000172363
2700081O15Rik	0.175144	8.78952	14.1054	0.00017285
Rpl10a	0.118276	10.4646	14.0843	0.000174797
Nedd4	0.0977642	10.2925	14.0773	0.000175453
Yes1	0.236493	8.4279	14.0626	0.000176828
Eya3	0.244888	8.31414	14.0122	0.000181632
Rpl11	0.122242	11.06	14.0106	0.000181786
Atp7b	0.183317	8.26122	13.9877	0.000184013
Lyar	0.201705	8.62248	13.9777	0.000184987
Tubb3	0.18669	10.1824	13.9683	0.000185919
Hp1bp3	0.144475	9.05243	13.9667	0.00018608
Smarca5	0.133928	9.33263	13.9627	0.000186475
Ppp1r1a	-0.215693	8.61603	13.9585	0.000186891
Sox11	0.128176	10.6687	13.9579	0.000186955
Rwdd4a	0.226586	8.45403	13.9522	0.000187514
Fam181b	0.26817	8.55921	13.9474	0.000187994
Ints10	0.231023	8.41941	13.9356	0.000189182
Kdm1a	0.148898	9.09208	13.9321	0.000189536
Drg1	0.187652	8.60717	13.9274	0.000190012
Hist2h2bb	0.287613	8.30159	13.9115	0.000191627
Rbm28	0.186109	8.65952	13.9012	0.00019268
Snrnp48	0.174198	8.7287	13.8931	0.000193506
Tnpo3	0.163246	8.81509	13.8725	0.000195643
Rpl23	0.103489	11.2357	13.8636	0.000196567
Apoa1	-0.170844	8.25639	13.8615	0.000196787
Rps27a	0.103795	11.3696	13.8298	0.000200138
Fam81a	-0.205622	8.26938	13.7909	0.000204325
Pmch	0.546263	8.28965	13.706	0.000213767
Sirt1	0.232251	8.42023	13.6302	0.00022258
Plagl1	0.209981	8.73382	13.5653	0.000230408
D1Ertd622e	0.220931	8.606	13.5071	0.000237664
Ncbp1	0.196496	8.54744	13.5008	0.000238456
Gli2	0.249603	8.34071	13.4915	0.00023965
Phc2	0.155835	8.92407	13.4256	0.00024822
Tra2b	0.112426	9.66012	13.4091	0.000250402
Cse1l	0.204087	8.56898	13.401	0.000251486
Rpl41	0.0862928	11.5262	13.3968	0.00025206
Lxn	-0.268716	8.71439	13.3919	0.000252707
Prpf40a	0.134651	9.11878	13.3768	0.000254761
Dnajc21	0.212732	8.50651	13.3467	0.00025888
Cct3	0.122404	9.40487	13.3127	0.000263611
Lix1l	0.211708	8.50716	13.2795	0.000268317
Edc4	0.22692	8.44121	13.2528	0.00027217
Slirp	0.186921	8.6458	13.2175	0.000277344
Cdc42ep3	0.258812	8.35013	13.1965	0.000280479
Blmh	0.147185	8.89379	13.1767	0.000283455
Col2a1	-0.247274	8.63088	13.1449	0.000288298
Bud31	0.171638	8.67872	13.1391	0.0002892
Aurkaip1	0.172588	8.74555	13.137	0.000289528
Ezh2	0.147073	9.43884	13.1356	0.000289741
Slf1	0.209062	8.57841	13.1314	0.000290385
Glrx5	0.156024	8.85721	13.1165	0.000292712
Sdhd	0.186658	8.59796	13.1107	0.000293612
Nfatc2	-0.271176	8.3098	13.0769	0.000298954
Ndufab1	0.141013	9.19276	13.0706	0.00029996
Mmadhc	0.194863	8.55699	12.9943	0.000312447
Armc10	0.207881	8.46172	12.9647	0.000317412
Nrxn2	-0.220831	8.72303	12.9187	0.000325309
Bub1b	0.250947	8.53271	12.9176	0.000325502
Cand1	0.169862	8.69872	12.9135	0.00032622
Hnrnpul1	0.163227	8.7671	12.9002	0.000328554
H2afy2	0.148349	9.0082	12.878	0.000332459
Zfp91	0.133291	9.1206	12.8716	0.000333601
Lsm8	0.188959	8.7824	12.8655	0.000334699
Kpnb1	0.144804	9.03823	12.81	0.000344763
Gm42418	0.104102	14.1878	12.8057	0.000345572
Ece1	0.24328	8.34036	12.7871	0.000349012
Chuk	0.188234	8.5893	12.7757	0.000351154
Sox2	0.124863	9.5447	12.7747	0.000351348
Dmrtb1	0.260975	8.36399	12.7517	0.000355686
Crmp1	0.177332	9.15818	12.7372	0.000358449
Pcbp1	0.116503	9.29965	12.7348	0.000358914
Ppp1r14b	0.130227	10.0878	12.7238	0.000361027
Tfpt	0.23322	8.33784	12.6759	0.000370403
Top2b	0.119132	9.39415	12.5986	0.000386044
Nfatc4	-0.25254	8.32666	12.5965	0.000386463
Nr1h2	0.215304	8.42546	12.5786	0.000390184
Manf	0.157156	9.01025	12.5685	0.0003923
Ppia	0.115071	11.2896	12.5637	0.000393316
Exosc10	0.211376	8.44636	12.5313	0.000400186
Hist1h2br	0.218956	8.2662	12.5269	0.000401144
Ccdc88b	0.0529588	8.24471	12.5131	0.000404104
Cdh6	-0.261226	8.52623	12.5001	0.000406922
Ppp2r5d	0.193187	8.57779	12.4922	0.000408646
Rnd3	0.179357	8.95709	12.4736	0.000412744
Tmem243	-0.229641	8.40122	12.4667	0.000414263
Ttc6	-0.284324	8.28821	12.4566	0.000416528
Eftud2	0.175021	8.61712	12.4485	0.000418317
Fam78b	0.249209	8.32941	12.4356	0.000421219
Nr2f2	0.197844	9.18705	12.4341	0.000421574
Cisd2	0.157512	8.78698	12.4207	0.000424603
Virma	0.204051	8.47497	12.4105	0.000426918
Mrpl32	0.184622	8.60506	12.3967	0.0004301
Gm26724	-0.225003	8.30906	12.3795	0.000434083
Nxf1	0.133063	9.04585	12.3594	0.000438781
U2af2	0.147588	8.85596	12.3451	0.000442137
Psmd12	0.15792	8.84476	12.3365	0.000444182
Lypla1	0.222862	8.39861	12.3339	0.000444815
mt-Co1	0.089204	11.9748	12.3311	0.000445472
Dynlrb1	0.134041	9.07696	12.3244	0.000447072
Sltm	0.125813	9.20521	12.318	0.000448599
Pgp	0.188083	8.64127	12.3172	0.00044881
Zbtb41	0.195013	8.68338	12.3147	0.000449408
Spindoc	0.227643	8.35539	12.3024	0.000452369
mt-Nd3	0.123241	9.42445	12.3019	0.000452508
Acot11	-0.152258	8.25436	12.294	0.000454428
Cct7	0.107022	9.5536	12.2735	0.00045944
Pfdn4	0.170943	8.71241	12.2517	0.00046483
CT025619.1	-0.163586	8.91966	12.2399	0.000467782
Bahcc1	0.22665	8.39744	12.2178	0.000473367
Cdk11b	0.158249	8.76141	12.1986	0.000478248
Klf10	0.271828	8.33915	12.1911	0.000480184
Arsg	-0.126517	8.25182	12.1773	0.000483759
Gm10371	-0.118687	8.25011	12.1291	0.000496415
Rerg	-0.0831736	8.24651	12.1267	0.00049705
Scara5	0.0781067	8.2464	12.1203	0.000498771
Ttc30a1	0.213187	8.28718	12.1199	0.000498879
Btf3	0.114308	9.92175	12.1128	0.00050078
Fam43b	-0.126435	8.25072	12.0915	0.000506524
Ctbp2	0.171157	8.66401	12.0698	0.000512455
Rcn1	-0.184762	8.68831	12.05	0.000517916
Casc4	0.175882	8.63554	12.044	0.000519595
Sh2d5	-0.196421	8.26786	12.0421	0.000520116
Cox5b	0.127363	9.32998	12.0363	0.000521738
Hif1a	0.154188	8.78337	12.0259	0.000524671
Nob1	0.208867	8.43738	12.0247	0.000524991
Dync1li1	0.196915	8.55009	12.0098	0.000529229
Ndufv2	0.145567	8.91572	12.0024	0.000531316
Sfpq	0.0903904	10.0873	11.9921	0.000534262
Pym1	0.222694	8.37176	11.9858	0.000536076
Eif3j1	0.177447	8.63695	11.9757	0.000538978
Hnrnph3	0.13935	9.02002	11.9748	0.00053925
Col5a3	-0.170327	8.26177	11.9691	0.000540914
Nsa2	0.142487	9.00033	11.9529	0.000545616
Nsd1	0.137972	9.01434	11.9404	0.00054931
Kit	-0.243598	8.32243	11.9387	0.000549802
Anp32e	0.13943	9.32064	11.9328	0.000551538
Gm29675	0.0982313	8.24834	11.9053	0.00055975
Eif3c	0.121844	9.24042	11.8959	0.000562581
Tmtc2	0.2369	8.40286	11.8825	0.000566649
Ppp4r2	0.146349	8.87994	11.8816	0.000566913
Meis2	-0.337495	8.75586	11.8777	0.000568101
Tspan11	0.207065	8.27625	11.8764	0.00056849
Eif4ebp2	0.176121	8.5937	11.8611	0.000573194
Pax7	-0.294731	8.30215	11.8342	0.000581541
Pclaf	0.254686	9.13035	11.8223	0.000585267
Csnk2b	0.143513	8.884	11.8213	0.000585556
Junb	0.295346	8.37069	11.802	0.000591683
Tubg1	0.204584	8.5418	11.7927	0.000594627
Skil	0.180931	8.61504	11.7899	0.000595543
Rpl9	0.112963	10.8842	11.7705	0.000601763
Nup50	0.174075	8.62834	11.7695	0.000602087
Tfap2b	-0.642061	8.5398	11.766	0.000603236
Ptp4a3	-0.233048	8.32009	11.7559	0.0006065
Sp5	-0.271545	8.36175	11.7524	0.000607642
Dhx15	0.135364	8.98547	11.7392	0.000611989
Rad54l2	0.206221	8.44401	11.7342	0.000613607
Paics	0.160617	8.8219	11.7289	0.000615376
Nrn1	0.265408	8.47042	11.7263	0.000616214
Fscn1	0.137432	8.99879	11.7205	0.000618169
Prss35	0.183559	8.26124	11.7175	0.000619137
Hpcal1	-0.229777	8.38611	11.7034	0.000623871
Ddah1	-0.211593	8.68297	11.7003	0.000624905
Surf4	0.194963	8.55993	11.6825	0.000630914
Phf21b	0.206722	8.58344	11.6398	0.000645559
Mmp14	-0.220954	8.46992	11.6139	0.000654595
Zwilch	0.230299	8.35002	11.5562	0.000675223
Sumo2	0.118186	10.3264	11.5397	0.000681244
Cfl1	0.0874468	10.4262	11.5135	0.000690932
Mrps18c	0.188512	8.59832	11.5128	0.000691188
Gramd1a	0.173127	8.67853	11.51	0.000692219
Ints13	0.207845	8.43547	11.5007	0.000695696
Xpo1	0.128457	9.10453	11.5007	0.000695708
Ddx6	0.129177	9.16706	11.4859	0.000701262
Hdac1	0.19974	8.5069	11.4832	0.000702281
Tm2d2	0.172472	8.66297	11.4823	0.00070263
Hnrnpk	0.0783976	10.3265	11.4784	0.000704086
Klf15	-0.236727	8.3264	11.4733	0.000706048
Rpl18	0.0978989	10.9497	11.4715	0.000706702
Cbfa2t2	0.223229	8.4513	11.4621	0.000710308
Pcdh18	-0.221899	8.56662	11.4606	0.000710879
Slc35b2	0.195923	8.47442	11.444	0.000717255
Tmem183a	0.160505	8.68545	11.4373	0.000719824
Ybx3	0.178605	8.64658	11.4364	0.0007202
Golm1	0.203476	8.50659	11.4302	0.000722602
1500015A07Rik	0.220689	8.30496	11.4243	0.000724895
Cdc42bpb	0.197994	8.49396	11.3728	0.000745284
Chchd10	-0.27078	8.30778	11.3664	0.000747859
Fxr2	0.16989	8.61197	11.366	0.000747995
Pum3	0.201707	8.48733	11.3611	0.000749997
Rtn3	0.100027	9.62365	11.3443	0.000756779
Rps19	0.104115	10.9986	11.3	0.000775056
Rsrc2	0.116298	9.3738	11.2948	0.000777265
Wdr6	0.167546	8.75889	11.2869	0.000780573
Vdac2	0.136207	9.03989	11.2866	0.000780674
Baz2b	0.153109	8.88254	11.2715	0.00078707
Slc25a4	0.108084	9.78618	11.2621	0.000791066
1700042O10Rik	0.0477496	8.24457	11.2618	0.000791199
Slc6a9	0.282474	8.44208	11.259	0.000792383
Cks1b	0.179557	8.94844	11.2379	0.000801449
Cavin3	-0.234861	8.38035	11.2334	0.000803402
Cops6	0.147933	8.80265	11.2171	0.000810485
3930402G23Rik	-0.197002	8.27157	11.2168	0.000810582
Gm10076	0.174302	8.66529	11.2128	0.000812352
Nrbf2	0.215468	8.37654	11.2081	0.000814418
Igf2bp1	0.17744	8.73201	11.1889	0.000822867
Ccndbp1	0.218711	8.37748	11.1881	0.000823231
Erich1	0.222111	8.3478	11.1825	0.000825712
Polr2m	0.123259	9.09801	11.1803	0.000826683
Rpn2	0.14242	8.92306	11.1728	0.000830039
Pum1	0.118454	9.16278	11.1665	0.000832873
Fmn2	0.208131	8.46176	11.159	0.00083626
Gnb2	0.0992183	9.71443	11.1527	0.000839114
Traf2	0.223405	8.34488	11.1416	0.000844134
Rps2	0.118311	10.8836	11.1383	0.000845644
Hist1h1a	0.312842	8.36967	11.1358	0.000846757
Dbn1	0.128125	9.17155	11.1242	0.000852084
Ccnd1	0.211801	9.08311	11.1214	0.000853381
Sec61g	0.117262	9.38755	11.1148	0.000856419
Ahsa2	0.166096	8.70627	11.1071	0.000859985
Fam96b	0.188365	8.57939	11.0964	0.000864962
Ccna2	0.216982	8.85223	11.0904	0.000867749
Scrg1	0.235227	8.27082	11.0866	0.00086953
Slc22a23	-0.194738	8.54772	11.0822	0.000871589
Lsm4	0.133347	9.13356	11.0714	0.000876701
Ndufa8	0.152696	8.7589	11.0489	0.000887395
Dusp11	0.162182	8.68243	11.0395	0.000891924
Bsg	0.109341	9.38755	11.0389	0.000892193
Rpl13	0.0960189	11.7497	11.0309	0.000896042
Bbip1	0.159988	8.711	11.0261	0.000898362
Ddx39b	0.0963638	9.73546	11.0247	0.000899067
Wdr75	0.20749	8.42792	11.0226	0.000900089
Ddx28	0.214962	8.33823	11.0064	0.000907961
Ube2d1	0.178848	8.61754	10.9961	0.000913036
Snrpd3	0.1221	9.10868	10.9786	0.000921708
Pcdhga3	-0.136311	8.25412	10.9512	0.000935422
Mtf2	0.163432	8.70895	10.9452	0.000938446
Gm10260	0.259947	8.38187	10.9409	0.000940628
Mapk7	0.205846	8.4101	10.9286	0.000946916
Prmt6	0.217039	8.34141	10.8896	0.000967033
Pcp4	-0.317447	8.53988	10.8658	0.000979586
Lhx2	0.368444	8.91306	10.8624	0.000981361
Coq7	0.16471	8.71028	10.8527	0.000986519
Fgfr3	0.215205	8.76457	10.8353	0.000995824
Lats1	0.180198	8.55273	10.8274	0.00100006
Taf10	0.147531	8.85441	10.8192	0.00100455
Arpc1a	0.143801	8.88649	10.8126	0.0010081
2610027F03Rik	-0.0514286	8.2445	10.8114	0.00100875
Tmpo	0.130025	9.31828	10.8032	0.00101324
Gm35835	-0.112686	8.25017	10.7901	0.00102045
Ehd1	0.172639	8.63188	10.7772	0.0010276
Eif3j2	-0.194778	8.27916	10.7758	0.00102836
Efnb3	-0.213608	8.69943	10.7674	0.00103306
Gjc1	0.177797	8.61214	10.7645	0.00103466
Eef1g	0.0884929	9.96043	10.7615	0.00103636
Rtkn2	0.245553	8.33594	10.759	0.00103771
Kcnh5	-0.106058	8.24934	10.7555	0.00103968
Psmd5	0.187259	8.50719	10.7209	0.00105934
Gm3693	-0.0427856	8.24425	10.7164	0.00106188
A2ml1	-0.0427857	8.24428	10.7164	0.00106188
Sh2d4a	-0.0427857	8.24432	10.7164	0.00106188
Zfand5	0.122309	9.13602	10.7013	0.00107058
Hnrnpf	0.110779	9.4177	10.6801	0.00108295
Dnaja2	0.130663	8.94006	10.6759	0.00108543
Psd3	-0.199299	8.48914	10.6701	0.0010888
Atp5g2	0.113556	9.86737	10.6694	0.00108922
Zc3hc1	0.197168	8.43804	10.6616	0.00109383
Srsf10	0.11441	9.35287	10.6582	0.00109586
AW551984	-0.252025	8.37488	10.6499	0.00110076
Klhl7	0.172402	8.63936	10.6492	0.0011012
Hnrnpa0	0.093065	10.0508	10.6291	0.00111322
Mrpl47	0.213196	8.3773	10.6239	0.00111638
Tox2	0.2203	8.45453	10.6178	0.00112005
Meaf6	0.169518	8.6354	10.6175	0.00112025
Antxr2	0.205289	8.28356	10.6161	0.00112109
Efhd1	-0.118577	8.2501	10.6124	0.00112329
Rps3	0.110002	10.785	10.5959	0.0011334
Ppp1r18	0.21758	8.34225	10.5924	0.00113554
Tnfrsf21	0.219738	8.37006	10.571	0.00114878
Lmnb1	0.13797	9.32407	10.5652	0.00115235
Melk	0.22619	8.47038	10.561	0.00115501
Cct5	0.111471	9.38434	10.5241	0.00117829
Gm20707	-0.0901688	8.24774	10.5209	0.00118035
Ddc	0.198069	8.26623	10.5207	0.00118045
Srrm1	0.114879	9.22867	10.5199	0.00118098
Senp1	0.20065	8.45111	10.5136	0.00118501
Capzb	0.137427	8.84383	10.4916	0.0011992
Gm15417	-0.160081	8.25979	10.4734	0.00121106
Dcakd	0.143567	8.82125	10.4596	0.00122012
Rhoj	-0.202472	8.28278	10.4415	0.00123215
Mrps14	0.147327	8.83598	10.4399	0.00123319
Rbm8a	0.122364	9.18272	10.4315	0.00123884
Neurog2	0.311755	8.81548	10.3981	0.00126142
Ilf2	0.114597	9.2218	10.398	0.00126153
Tpm4	0.171134	8.74447	10.3963	0.0012627
Fam110a	0.227958	8.6368	10.3916	0.00126589
Kctd5	0.188998	8.48599	10.3915	0.001266
Ywhaz	0.10012	9.57529	10.3813	0.00127299
Rps12	0.0937531	10.7101	10.3782	0.0012751
Lhfpl3	0.19259	8.27141	10.3557	0.00129073
Taf15	0.13749	8.86372	10.3509	0.00129413
Insm1	0.312857	8.74457	10.3463	0.00129736
Mki67	0.222384	9.25272	10.3358	0.00130477
Tpst2	0.209631	8.32658	10.3312	0.001308
Ube2f	0.187863	8.4667	10.3259	0.00131176
Srrm4	0.231172	8.73831	10.3257	0.00131189
Eapp	0.178754	8.54939	10.3148	0.0013197
Fabp7	-0.139168	11.7976	10.2704	0.00135184
Ddx42	0.147343	8.76895	10.2683	0.00135334
Ubap2l	0.130904	8.96373	10.2554	0.00136288
Pih1d1	0.171302	8.56156	10.2512	0.00136594
Ubr7	0.198887	8.43725	10.2395	0.00137462
Sort1	0.195165	8.45062	10.2256	0.00138502
Atxn7l3b	0.0933702	9.94414	10.2246	0.00138577
Phykpl	-0.21765	8.31439	10.2177	0.00139102
Lman2	0.161595	8.59607	10.2173	0.00139131
Zc3h12c	0.203859	8.566	10.2076	0.00139866
Ttc5	-0.172791	8.57203	10.1864	0.00141481
Acp1	0.150395	8.78402	10.1804	0.00141942
Fyttd1	0.145662	8.79309	10.1737	0.00142458
Eif3a	0.105752	9.34306	10.1595	0.00143559
Psmb4	0.0985325	9.42878	10.1465	0.00144579
B230209E15Rik	-0.228326	8.28104	10.1421	0.00144917
Lrrn1	0.196475	8.50936	10.136	0.00145402
Phf23	0.191721	8.47283	10.1331	0.00145627
Tsen34	0.132668	8.91456	10.1301	0.00145866
Esd	0.14184	8.9709	10.0997	0.00148296
Nat8f4	-0.147576	8.25895	10.0907	0.00149022
Etv4	0.291798	8.38784	10.0857	0.00149425
Ctns	0.197439	8.29187	10.0788	0.00149985
Vps26a	0.191164	8.43065	10.0503	0.00152327
Snrpd2	0.100407	9.54487	10.0425	0.00152968
Eif3f	0.104001	9.4857	10.0418	0.00153029
B830012L14Rik	-0.236518	8.31705	10.0247	0.00154451
Rpl18a	0.0933586	11.078	10.0139	0.00155364
Fzd9	0.228838	8.39391	10.0128	0.0015546
Gm29478	-0.251027	8.51007	10.0047	0.00156141
Hnrnpl	0.129645	8.88913	10.0026	0.00156321
Sub1	0.102937	9.60538	9.99225	0.001572
Rnf138	0.181695	8.48674	9.98571	0.0015776
Got2	0.152572	8.70204	9.98523	0.00157801
Srsf6	0.104093	9.30587	9.98392	0.00157913
Rps13	0.0994955	10.8906	9.98336	0.00157961
Pdcl	0.193713	8.45871	9.98315	0.00157979
Chchd2	0.08752	10.4536	9.98194	0.00158083
Dars2	0.20852	8.3139	9.97775	0.00158443
Fgd6	0.19845	8.29229	9.9664	0.00159423
Trp53bp1	0.137737	8.86452	9.95539	0.00160379
Ybx1	0.0936662	10.4981	9.95215	0.00160662
Gad1	-0.302001	8.42663	9.94612	0.00161189
Cab39	0.149396	8.70077	9.94196	0.00161554
2810004N23Rik	0.1677	8.61647	9.92934	0.00162665
Itga8	0.0959685	8.24905	9.92909	0.00162687
Cyp26b1	-0.4423	8.30885	9.92887	0.00162706
Csnk1a1	0.0879772	9.70179	9.92772	0.00162808
Ap5b1	0.0754771	8.24678	9.89255	0.00165949
Dnajb6	0.117309	9.10553	9.88685	0.00166465
Ndufa6	0.133913	8.96381	9.8858	0.00166559
Baiap2	-0.221616	8.33792	9.8696	0.00168032
Efna5	-0.222134	8.45545	9.86839	0.00168142
Gm48715	-0.0553567	8.245	9.85927	0.00168978
Gm11992	-0.1047	8.25015	9.84741	0.00170071
Myc	0.189021	8.27652	9.84405	0.00170382
Coro2b	-0.219472	8.34041	9.84173	0.00170597
Rpl34	0.0911299	10.6382	9.8416	0.00170609
Lfng	-0.218725	8.4515	9.83583	0.00171145
Arpc5l	0.146095	8.73052	9.83464	0.00171256
Atp5h	0.093714	9.84926	9.83225	0.00171479
Ppp1cb	0.117278	9.0635	9.82991	0.00171697
St13	0.113391	9.13	9.82981	0.00171706
Riok3	0.175039	8.53028	9.81263	0.00173317
Nmt1	0.145696	8.75309	9.80436	0.00174098
Rab11a	0.15306	8.68027	9.8034	0.0017419
Tnpo1	0.134944	8.84367	9.78556	0.00175887
Phf5a	0.131892	8.97115	9.77144	0.00177244
Bag6	0.132402	8.84493	9.74859	0.0017946
Prpsap1	0.160161	8.609	9.72866	0.00181417
Prmt8	0.231437	8.32311	9.72136	0.00182138
Rsl1d1	0.138492	8.8398	9.69859	0.00184409
Lpar6	0.213451	8.38128	9.69605	0.00184664
Lta4h	0.203688	8.3903	9.69478	0.00184792
Celf5	-0.195751	8.59405	9.69317	0.00184955
Bmp6	-0.144705	8.25486	9.69168	0.00185104
Dazap2	0.157271	8.6501	9.68118	0.00186165
Rfx3	-0.166157	8.65302	9.67667	0.00186623
Nbn	0.209536	8.3538	9.6573	0.001886
Arhgap18	0.214132	8.42507	9.6361	0.0019079
Wnt1	-0.109956	8.24784	9.63522	0.00190881
Fam72a	0.182866	8.27201	9.62587	0.00191856
Trim28	0.113764	9.1691	9.61746	0.00192736
Notch1	0.147678	8.9525	9.6077	0.00193763
Epn2	0.187275	8.52526	9.60621	0.00193921
Sf3b4	0.166048	8.56711	9.59717	0.00194878
Numa1	0.153471	8.66796	9.59104	0.0019553
Ctcf	0.128288	9.03119	9.5732	0.00197438
Gpn1	0.17638	8.49842	9.57248	0.00197515
Eny2	0.1192	9.17107	9.56612	0.00198201
Hmgn1	0.0862653	10.3027	9.56397	0.00198433
Dnmt3b	0.185046	8.28133	9.55316	0.00199605
Psmb3	0.118215	9.18912	9.55024	0.00199923
Ndufb4	0.139626	8.9271	9.54943	0.00200012
Cdc40	0.163486	8.5784	9.54814	0.00200152
Cwc22	0.197933	8.42803	9.5455	0.0020044
Ube2i	0.126871	9.25988	9.52993	0.00202148
Rims3	-0.214939	8.32852	9.51651	0.00203631
Rad51	0.215989	8.42161	9.50517	0.00204893
Kazald1	0.0571308	8.24527	9.49634	0.00205882
Natd1	0.198826	8.34544	9.48108	0.00207602
Elavl4	0.157853	8.98631	9.47313	0.00208503
Cops4	0.137912	8.78091	9.4687	0.00209008
Cyb5r4	0.191046	8.4028	9.46468	0.00209466
Poll	0.195352	8.30034	9.45406	0.00210682
Psma7	0.106069	9.57293	9.45384	0.00210708
Ccng2	0.187042	8.51688	9.44638	0.00211567
Eif3e	0.114521	9.12115	9.43894	0.00212426
Zmat2	0.133611	8.829	9.43885	0.00212436
Cttn	0.156811	8.60739	9.43752	0.00212591
Pdcd2	0.189412	8.44289	9.42407	0.00214156
Igf2bp2	0.18188	8.50942	9.40886	0.0021594
Fuom	0.207057	8.31957	9.40433	0.00216473
F930015N05Rik	-0.113039	8.252	9.38863	0.00218335
Fgf14	0.183276	8.27798	9.38609	0.00218638
Psma2	0.121945	9.09743	9.37657	0.00219776
Akap1	0.202086	8.33763	9.37628	0.00219811
Syt3	-0.192712	8.27688	9.34951	0.00223045
Glyr1	0.131293	8.81868	9.34057	0.00224136
Rpp40	0.190539	8.28674	9.33259	0.00225114
Tmeff2	-0.219483	8.31552	9.33045	0.00225377
Glrx3	0.113417	9.20124	9.32173	0.00226453
Exoc5	0.14028	8.75831	9.31918	0.00226767
Wdfy1	-0.197232	8.46347	9.30352	0.00228715
Stox2	-0.121999	9.30183	9.29881	0.00229303
Zfp157	-0.169463	8.55248	9.286	0.00230911
Rrm2	0.238101	8.87875	9.25978	0.00234241
Bcl2	-0.204154	8.70281	9.24932	0.00235583
Cops8	0.145039	8.70794	9.24416	0.00236247
Adcyap1r1	-0.210913	8.64122	9.24357	0.00236323
Psmc5	0.119959	9.07824	9.24001	0.00236784
Tmcc3	0.21723	8.30991	9.22179	0.00239152
Lmbr1	-0.203624	8.3446	9.21451	0.00240105
Twf2	0.193913	8.39076	9.21276	0.00240334
Kalrn	0.166515	8.70043	9.20291	0.0024163
Srek1	0.121442	9.01145	9.19457	0.00242734
Rpl4	0.0922388	10.0107	9.18893	0.00243483
Knop1	0.137173	8.84477	9.1886	0.00243528
Nanp	-0.0367504	8.24408	9.18543	0.00243949
Mtpap	0.193812	8.39753	9.17388	0.00245493
Greb1	0.184073	8.28169	9.1535	0.00248242
Cops2	0.158259	8.59781	9.14542	0.00249342
Elavl2	0.148374	9.11541	9.14156	0.00249868
Herpud2	0.182323	8.42856	9.13207	0.00251167
Dcaf17	0.212163	8.4064	9.12617	0.00251979
Slc18a2	0.304809	8.30206	9.1232	0.00252389
Ing2	0.188727	8.43581	9.11918	0.00252943
Ptch2	0.141094	8.25891	9.11556	0.00253444
Mrpl18	0.151877	8.75808	9.11007	0.00254206
Uqcrh	0.0948568	9.56304	9.10663	0.00254685
Emc1	0.185243	8.4997	9.09815	0.00255868
Fam136a	0.179933	8.49539	9.09178	0.00256761
Atp5j	0.105691	9.5608	9.06353	0.00260758
Cnih1	0.141369	8.68304	9.05562	0.00261888
5730559C18Rik	0.198821	8.31193	9.05395	0.00262129
Safb	0.117332	8.96343	9.04702	0.00263123
Cbx3	0.0917556	9.68242	9.04387	0.00263577
Npm1	0.0986973	10.6058	9.03567	0.00264762
Cdk4	0.12607	9.56005	9.03043	0.00265522
Ttc26	0.192704	8.29911	9.02228	0.00266708
Cep76	0.206335	8.32599	9.02079	0.00266926
Abhd17b	0.152705	8.64111	9.01538	0.00267717
Clk1	0.124618	9.00807	9.01448	0.00267849
Nol10	0.201106	8.32776	9.01224	0.00268177
Rpl35	0.115166	9.53332	9.01061	0.00268417
Scaf11	0.135112	8.83921	9.00929	0.0026861
Qtrt1	0.193145	8.37161	9.00143	0.00269769
Ccdc12	0.140139	8.74594	8.99272	0.00271057
Mex3d	0.178329	8.47999	8.99197	0.00271169
Ube2g1	0.162186	8.57814	8.98589	0.00272072
Mrfap1	0.093149	9.47115	8.98587	0.00272076
Dbt	0.20001	8.37006	8.96162	0.0027571
Ssrp1	0.113578	9.05657	8.95586	0.00276582
Slc8a2	0.185778	8.28593	8.95576	0.00276596
Srsf2	0.0888845	9.61282	8.94119	0.00278811
Hist1h2ap	0.278474	8.62445	8.93308	0.00280051
Kti12	0.194382	8.36241	8.92751	0.00280907
Ppa1	0.131002	8.95505	8.9271	0.0028097
Ctps	0.17181	8.54782	8.90699	0.00284082
Ncl	0.0933639	9.79919	8.89999	0.00285172
Capza2	0.118356	8.93837	8.89695	0.00285647
Trim24	0.132768	8.8991	8.89497	0.00285957
Cdh4	-0.227738	8.55339	8.88957	0.00286804
P4ha2	0.172805	8.2744	8.88918	0.00286866
Atp2a2	-0.12355	9.08723	8.88643	0.00287297
Ier5	0.180206	8.54201	8.88508	0.0028751
Atg9a	-0.197669	8.35794	8.87198	0.0028958
Ahi1	-0.13917	9.00585	8.87148	0.00289661
Ghitm	0.155852	8.58844	8.84438	0.00293993
Slc1a5	0.199573	8.31973	8.84353	0.0029413
Azi2	0.169821	8.47315	8.83659	0.0029525
Zbtb18	0.158517	8.64586	8.83362	0.00295731
Dzank1	-0.191353	8.29393	8.8282	0.0029661
Zfp647	0.194036	8.31131	8.80528	0.0030036
Cbx1	0.114404	9.3597	8.80444	0.00300498
Gatd1	0.187171	8.39407	8.80405	0.00300563
Arl5a	0.160639	8.56837	8.80005	0.00301222
Thap1	0.197887	8.36094	8.79493	0.00302069
Rpl15	0.104227	10.9132	8.79085	0.00302746
Sh3rf1	0.181676	8.45048	8.78136	0.00304324
Pam16	0.166639	8.58782	8.78008	0.00304537
Rnf8	0.176639	8.44464	8.76903	0.00306389
Pigx	0.150785	8.65087	8.76049	0.00307827
Synpo2l	0.0372743	8.24424	8.75905	0.00308069
Rac2	0.0372743	8.24425	8.75905	0.00308069
Prdx1	0.109381	9.32645	8.73835	0.00311586
Pbrm1	0.101346	9.29371	8.73494	0.0031217
Tcf3	0.140866	8.69377	8.73094	0.00312855
Ppp2r1a	0.114682	9.0341	8.72002	0.00314734
Arid5a	0.184805	8.27275	8.71808	0.00315069
Art1	-0.075065	8.24698	8.70146	0.00317956
Gpr61	-0.075065	8.24694	8.70146	0.00317956
Ppp3r1	0.161678	8.60808	8.70115	0.00318009
Plscr4	0.146843	8.26223	8.70073	0.00318082
Wnt7b	-0.203302	8.81848	8.69684	0.00318763
Hist2h3b	0.118246	8.252	8.69432	0.00319203
Ttll11	0.118149	8.2544	8.6929	0.00319453
Rab6b	-0.171264	8.64697	8.67796	0.00322081
Sema6d	-0.209576	8.51188	8.67494	0.00322616
Acy3	0.0538941	8.2453	8.66819	0.00323814
Psmc3	0.107059	9.09863	8.65491	0.0032618
Fbxl16	0.198931	8.34473	8.65146	0.00326799
Ednrb	-0.197673	9.11264	8.62967	0.00330732
Ufd1	0.16989	8.48064	8.62962	0.00330741
Selenoh	0.129082	9.56864	8.62735	0.00331153
Prdx2	0.0877411	10.5519	8.61601	0.00333222
Smad3	0.19667	8.37748	8.5995	0.00336255
Kbtbd8	0.192469	8.29283	8.59396	0.0033728
Denr	0.130654	8.87898	8.59179	0.00337682
Gadd45g	0.315362	8.99877	8.59044	0.00337933
Mrps33	0.120045	8.99318	8.58908	0.00338185
Pax5	0.150424	8.25239	8.57444	0.00340915
Smn1	0.159406	8.58451	8.57395	0.00341007
Usp5	0.148959	8.62046	8.56844	0.0034204
Scn2b	-0.145797	8.26108	8.56123	0.00343398
Wars	0.167692	8.49181	8.56043	0.00343548
Vps35	0.13943	8.71052	8.54802	0.00345898
Kcnk2	-0.181945	8.61308	8.54549	0.0034638
Pak2	0.117559	8.92677	8.53407	0.0034856
Pias2	0.156068	8.58316	8.52481	0.00350337
Chst15	0.200862	8.31314	8.50829	0.00353532
Eif5	0.0949073	9.51679	8.50704	0.00353774
2610001J05Rik	0.167419	8.50616	8.49499	0.00356126
Kcnq1ot1	-0.116787	9.86717	8.49291	0.00356533
Clk3	0.161658	8.50621	8.48799	0.00357498
Grb10	0.136517	8.90926	8.4853	0.00358027
Zfpl1	0.174858	8.45371	8.48501	0.00358084
Prpf38a	0.154909	8.57528	8.48422	0.0035824
Rcan2	-0.226392	8.37167	8.48135	0.00358805
Pttg1	0.20008	8.94062	8.46573	0.00361899
Utp3	0.148048	8.69888	8.45756	0.00363529
Duxbl3	0.13493	8.25903	8.45649	0.00363743
Ccm2	0.180556	8.40784	8.45181	0.0036468
Nckap1	0.13426	8.76141	8.44968	0.00365107
G3bp1	0.0996189	9.31018	8.44838	0.00365369
Vti1a	0.178368	8.42887	8.44743	0.0036556
Gm3764	-0.171257	9.08353	8.4453	0.00365988
Psmc1	0.128694	8.78997	8.43044	0.0036899
Vapa	0.111364	9.00633	8.41608	0.00371917
Tmem128	0.159736	8.5336	8.41146	0.00372864
Mrpl15	0.151682	8.62616	8.40506	0.00374177
Snrnp27	0.139375	8.75452	8.39483	0.00376289
En2	-0.178588	8.2612	8.37792	0.00379807
Mrps18a	0.15465	8.57476	8.37512	0.00380392
Fgf10	0.0898299	8.24885	8.37503	0.00380412
Nup107	0.189885	8.36307	8.3711	0.00381235
Hist1h2bm	0.218957	8.30424	8.3567	0.00384268
Mapk3	0.15786	8.56482	8.3458	0.00386579
Smarca4	0.100744	9.25413	8.34573	0.00386594
Ppp1r14a	0.259305	8.31191	8.32759	0.00390474
Egln1	0.142216	8.65044	8.32661	0.00390685
Igsf3	-0.182554	8.54307	8.32613	0.00390788
Zcchc14	0.156841	8.57533	8.32301	0.00391461
Zfp2	0.187433	8.36777	8.31725	0.00392704
Cdc123	0.144364	8.65711	8.30147	0.0039613
Zfp365	0.157495	8.26674	8.29518	0.00397503
Rnf165	0.144867	8.77842	8.2883	0.00399014
Adam23	0.210167	8.37375	8.28478	0.00399787
Zcchc9	0.153888	8.60014	8.28457	0.00399835
Lars2	0.122284	9.36533	8.28338	0.00400095
Kansl3	-0.17107	8.49025	8.279	0.00401061
Cpsf6	0.0965268	9.30968	8.279	0.00401063
Gpx1	0.151247	8.6723	8.26583	0.00403981
Knstrn	0.199215	8.69336	8.25808	0.0040571
Gabpb2	0.183721	8.4413	8.25349	0.00406738
Slc24a5	-0.168685	8.56447	8.25266	0.00406923
Dnttip2	0.150834	8.62042	8.24113	0.00409516
Tst	-0.216566	8.40305	8.23475	0.00410959
Grtp1	-0.195237	8.37036	8.23462	0.00410987
Nhp2	0.134202	8.81917	8.22728	0.00412654
Zfp143	0.188019	8.35185	8.22666	0.00412795
Ube2j2	0.137126	8.66304	8.22467	0.00413248
Dbpht2	-0.191836	8.27867	8.222	0.00413856
Gm16105	-0.192307	8.31088	8.21238	0.00416055
Camk2a	-0.212688	8.3131	8.20855	0.00416935
Hist1h2bl	0.138945	8.25837	8.20855	0.00416935
Mrps36	0.164334	8.52308	8.2005	0.00418788
Tbc1d12	-0.18532	8.37178	8.19226	0.00420694
1700066B17Rik	-0.0559282	8.24532	8.18124	0.00423259
Uqcc2	0.110137	9.04492	8.17668	0.00424323
Fgf15	0.230246	8.53302	8.16883	0.00426163
Lin37	0.189285	8.3534	8.16734	0.00426513
Farsb	0.165932	8.47208	8.16591	0.00426849
Psmb5	0.101364	9.35803	8.15545	0.00429321
Psmc2	0.131576	8.8722	8.15513	0.00429396
Igdcc3	0.200849	8.4182	8.15212	0.00430108
Mrrf	0.183983	8.34711	8.1439	0.00432063
Wipi1	-0.193588	8.33904	8.13915	0.00433197
Arhgap35	0.149688	8.57737	8.13398	0.00434432
Prdm13	0.117611	8.24957	8.13222	0.00434854
Snx25	0.187016	8.30195	8.12018	0.00437752
Gm30731	-0.140497	8.26221	8.11634	0.0043868
Tmbim4	0.167597	8.45159	8.11556	0.00438869
Atg16l1	0.169802	8.45124	8.1051	0.00441408
Epha10	-0.201636	8.28552	8.1033	0.00441847
Banp	0.161198	8.51306	8.10025	0.0044259
Rtf1	0.111575	9.12295	8.05437	0.00453941
Fam60a	0.153274	8.67433	8.05123	0.00454728
Ing1	0.13966	8.70558	8.03818	0.00458015
Selenom	-0.215368	8.50941	8.0346	0.00458922
Ssr2	0.124196	8.80886	8.03323	0.00459269
Nom1	0.172199	8.43872	8.02714	0.00460816
Patz1	0.148367	8.60859	8.01312	0.00464397
Hdhd2	0.169466	8.45757	8.01023	0.00465138
Rpl36	0.0764101	10.5012	8.00357	0.00466853
Etfa	0.152437	8.57669	7.98965	0.00470455
Klf6	0.148494	8.96649	7.98467	0.00471751
Ccser2	0.171598	8.51408	7.98233	0.0047236
B4galt3	0.175898	8.42201	7.97569	0.00474097
Ssbp4	-0.153376	8.60346	7.97193	0.00475081
Topbp1	0.163543	8.66504	7.97168	0.00475148
Svil	-0.203762	8.35605	7.96792	0.00476137
St3gal2	0.184022	8.36582	7.96772	0.00476189
Itgb1	0.139235	8.73838	7.96137	0.00477861
Hyal2	0.17309	8.44252	7.96116	0.00477919
Hmces	0.187011	8.34254	7.94758	0.00481516
Fkbp4	0.0985403	9.27885	7.94646	0.00481814
Gtf3c6	0.140199	8.67733	7.94116	0.0048323
Hba-a2	-0.274927	9.42499	7.93487	0.0048491
Klf7	0.150307	9.06005	7.93234	0.00485589
Atp1a3	-0.198132	8.47243	7.92705	0.00487012
Barhl2	0.18309	8.66145	7.91866	0.00489275
Cfl2	0.112396	8.99055	7.91725	0.00489657
Csdc2	-0.213565	8.42382	7.91657	0.00489841
Prkrip1	0.160302	8.49558	7.91551	0.00490128
Ttyh1	-0.155757	9.3364	7.90991	0.00491648
Gabpb1	0.170865	8.45382	7.90437	0.00493154
Ccdc58	0.178738	8.43572	7.90317	0.00493483
Txlnb	-0.152484	8.26476	7.87272	0.0050186
Plk3	0.189545	8.31606	7.86887	0.00502932
Ckap5	0.133371	9.09092	7.86161	0.00504954
Vmp1	0.157032	8.52154	7.85013	0.0050817
Oc90	0.0642307	8.24546	7.84621	0.00509274
Hmgb2	0.162571	10.9629	7.84258	0.00510297
Igsf8	0.177457	8.62928	7.8408	0.005108
Izumo4	-0.169684	8.28451	7.83724	0.00511808
Tril	0.217918	8.44203	7.83167	0.00513388
Tmem251	0.184864	8.32632	7.81889	0.00517031
Mcrip1	0.105043	9.01292	7.81033	0.00519484
Fignl2	0.115155	8.25559	7.79939	0.00522638
U2af1	0.10258	9.34402	7.79711	0.00523297
Jagn1	0.164794	8.48235	7.79691	0.00523357
Sf3a3	0.139526	8.64658	7.79559	0.00523739
Ezr	0.194678	8.66272	7.78791	0.0052597
Eef1akmt1	0.170708	8.44276	7.78612	0.00526491
Zhx3	0.1903	8.37839	7.78397	0.00527119
Trp53	0.161926	8.49712	7.78364	0.00527215
Acsl6	-0.184194	8.35808	7.7804	0.00528162
Rpl27	0.10031	9.2607	7.77465	0.00529844
Slc38a2	0.108368	9.14495	7.77075	0.0053099
Extl2	0.182843	8.31759	7.74672	0.005381
Ntrk2	-0.1878	8.88943	7.74115	0.00539763
Pmf1	0.173835	8.50381	7.73708	0.00540984
P2rx3	0.0353814	8.24421	7.73567	0.00541404
Nrm	0.191888	8.36696	7.73242	0.00542379
Ltv1	0.178161	8.38634	7.7312	0.00542746
Slc3a2	0.136478	8.75615	7.72963	0.00543219
Fkbp3	0.107522	9.49339	7.72211	0.00545487
Ruvbl1	0.138939	8.66459	7.71495	0.00547654
Tpm3-rs7	0.185577	8.39974	7.71341	0.00548121
Emp1	0.243155	8.41044	7.69923	0.00552445
Btg2	0.168623	8.73844	7.68567	0.00556609
Fam192a	0.139681	8.61018	7.68224	0.00557668
Strn3	0.104369	9.03634	7.68046	0.00558218
Klhl32	0.194683	8.31286	7.67703	0.0055928
Sf3b1	0.0792849	9.57372	7.67543	0.00559777
Ano10	0.182999	8.3366	7.66885	0.00561821
Slc25a3	0.0854351	9.62542	7.66566	0.00562816
C130071C03Rik	-0.131504	9.07007	7.65593	0.00565861
Gm40513	-0.0306742	8.24386	7.65409	0.00566437
Tmed2	0.111454	8.93629	7.65365	0.00566576
Bricd5	-0.0306976	8.24391	7.65356	0.00566605
Triml2	-0.0307023	8.24391	7.65351	0.00566619
1700034I23Rik	-0.0307034	8.24391	7.6535	0.00566623
9530046B11Rik	-0.030717	8.24392	7.65339	0.00566658
Gpr183	-0.0307176	8.24392	7.65338	0.0056666
Gm43140	-0.0307389	8.24393	7.65323	0.00566709
Gm26520	-0.0307563	8.24394	7.65311	0.00566745
Ptx4	-0.0307572	8.24394	7.65311	0.00566746
Olfr545	-0.0308119	8.24395	7.65285	0.00566826
Pla2g5	-0.0309896	8.24399	7.65226	0.00567013
Fyn	0.127491	8.79812	7.64837	0.00568236
Zfp384	0.179389	8.34568	7.63527	0.00572378
Rpp14	0.17052	8.40338	7.6345	0.00572621
Smarcc1	0.112081	9.07389	7.6327	0.00573194
Rpl7	0.0793596	10.6676	7.63216	0.00573366
Nars	0.125733	8.77195	7.62399	0.0057597
Pclo	-0.194386	8.46954	7.61941	0.00577434
Zfp54	0.0772949	8.24789	7.61941	0.00577435
Trappc11	0.174398	8.3812	7.61888	0.00577604
Rbm15b	0.139545	8.60878	7.61443	0.00579029
Mir670hg	-0.18591	8.32124	7.60851	0.00580933
Pdap1	0.0960434	9.61759	7.60842	0.00580962
Zc3h14	0.126621	8.75561	7.60407	0.00582366
Pdia3	0.118457	8.95701	7.60356	0.00582532
Dusp3	-0.203311	8.35859	7.59561	0.00585107
Gm14410	-0.0743684	8.24727	7.58948	0.00587098
Naa30	0.157636	8.50081	7.58431	0.00588784
Gm15834	-0.107631	8.25267	7.58342	0.00589077
2700049A03Rik	0.179984	8.39821	7.57976	0.00590274
Dnmt1	0.153518	8.6765	7.57818	0.0059079
Dct	0.132254	8.2507	7.57383	0.00592217
Mal2	-0.144616	8.2597	7.56821	0.00594067
Ica1	-0.163897	8.27779	7.56185	0.00596166
Rnps1	0.107727	8.99021	7.56096	0.00596462
D16Ertd472e	0.187092	8.38654	7.55223	0.0059936
Eva1a	0.0561202	8.24566	7.54941	0.00600297
Ak6	0.158318	8.5091	7.54272	0.00602531
Mybbp1a	0.150358	8.55835	7.53714	0.00604398
Rnpepl1	0.178192	8.37116	7.52937	0.0060701
Dclk1	0.14041	9.39588	7.52328	0.00609065
Ndufb6	0.126222	8.79931	7.52259	0.00609301
Mcm2	0.181004	8.53156	7.5196	0.00610311
Amer2	0.163275	8.82752	7.51573	0.00611624
Limd2	0.140034	8.68045	7.51318	0.00612491
Ccdc59	0.129067	8.73589	7.51002	0.00613566
Actrt3	0.032008	8.24404	7.5077	0.00614357
Gm38944	0.0320076	8.24403	7.50769	0.00614362
Gm28800	0.0320071	8.24404	7.50766	0.0061437
Gm17039	0.0320069	8.24405	7.50761	0.00614387
AL589670.3	0.032007	8.24405	7.5076	0.00614393
Tnfrsf17	0.0320074	8.24406	7.50757	0.00614403
Acox1	-0.17203	8.57077	7.50562	0.00615067
Psmd7	0.104834	9.13306	7.50348	0.00615799
Ssb	0.0922703	9.50519	7.5032	0.00615895
Ndufs5	0.0956803	9.21237	7.50122	0.00616573
Caly	-0.213304	8.44084	7.48437	0.00622367
Mrpl52	0.106341	9.06318	7.48172	0.00623284
Mtcl1	0.165569	8.53564	7.47481	0.0062568
Dctn3	0.126322	8.80532	7.46239	0.00630015
Ube2b	0.108168	8.9718	7.45347	0.00633144
Ccdc57	-0.15079	8.2687	7.44472	0.00636228
Sall2	0.139563	8.66472	7.44096	0.0063756
Rpl12	0.0890251	10.2198	7.43876	0.00638338
Wdfy2	-0.172884	8.41283	7.43683	0.00639023
Pde4a	-0.191585	8.32055	7.42615	0.00642826
Usp7	0.116404	8.84022	7.42317	0.00643893
Cstf3	0.144183	8.58118	7.40427	0.00650693
Gm14091	-0.104665	8.25283	7.40233	0.00651393
Ccnl1	0.114957	8.88316	7.40173	0.00651612
Map9	-0.1834	8.50777	7.39496	0.0065407
Mfsd11	0.179299	8.35123	7.39292	0.0065481
Ube2m	0.104558	9.12227	7.39153	0.00655317
Zdbf2	0.158125	8.86035	7.38849	0.00656424
Kctd11	-0.110361	8.25386	7.38452	0.00657877
Pds5a	0.118742	8.85357	7.38169	0.00658911
Tob1	0.164197	8.50731	7.37999	0.00659537
Prag1	-0.189205	8.38722	7.37706	0.00660612
Agps	0.158214	8.46829	7.3768	0.00660705
Tmx1	0.130073	8.68067	7.37569	0.00661114
Rtp4	-0.0629215	8.24635	7.36993	0.00663236
A130051J06Rik	-0.0629214	8.24617	7.36993	0.00663237
Orc6	0.156644	8.66389	7.36979	0.00663287
Zfp422	0.126158	8.78906	7.36913	0.00663529
Gm35082	0.13424	8.26301	7.36748	0.0066414
Yme1l1	0.129199	8.67773	7.36357	0.00665585
Noc3l	0.17698	8.37432	7.36222	0.00666085
Fign	0.178747	8.59569	7.35794	0.00667673
Rnf103	0.17636	8.38171	7.35581	0.00668464
1810024B03Rik	0.159463	8.27758	7.35564	0.00668529
Gadd45a	0.1828	8.32593	7.35502	0.00668757
Tmem147	0.131199	8.68106	7.34597	0.00672131
Rpl3	0.0793747	10.7946	7.33533	0.00676122
1110004F10Rik	0.109199	9.16871	7.33093	0.00677779
Dbnl	0.138263	8.61609	7.32546	0.00679845
Kat5	0.16527	8.42968	7.32329	0.00680665
Topors	0.14666	8.57475	7.32131	0.00681416
Slc17a8	0.142364	8.25863	7.3168	0.00683128
Vstm2l	-0.233017	8.40428	7.31316	0.00684514
Msantd3	0.160603	8.47876	7.31242	0.00684796
Mef2c	-0.200573	8.33951	7.30341	0.00688237
Enc1	0.164389	8.82973	7.29952	0.00689729
Pnrc2	0.153683	8.55725	7.28182	0.00696559
Dmxl1	0.133934	8.69674	7.27376	0.00699691
Tsen54	0.170221	8.2977	7.26906	0.00701524
Plrg1	0.16404	8.44236	7.26727	0.00702223
Ipo5	0.127208	8.80556	7.26631	0.007026
Gm15594	-0.143329	8.26339	7.26519	0.00703037
Fam107b	0.178456	8.36425	7.26447	0.00703319
Rps24	0.0754285	11.5865	7.26231	0.00704165
Hopx	0.254585	8.3057	7.26173	0.00704396
H3f3a	0.0914067	11.3314	7.24948	0.00709216
Zc3h8	0.18112	8.35879	7.24558	0.00710759
Telo2	0.16645	8.41774	7.24003	0.0071296
Camkv	-0.20074	8.30605	7.23616	0.00714498
Rnf130	0.164503	8.44204	7.22531	0.00718829
Oprm1	-0.0434114	8.24466	7.2203	0.00720837
Ackr4	-0.0434114	8.24466	7.2203	0.00720837
Gjc2	-0.0434114	8.24464	7.22029	0.00720842
Cdkn2aipnl	0.161468	8.44411	7.21765	0.00721902
Arf1	0.0984514	9.13137	7.21149	0.00724383
2700062C07Rik	0.1739	8.36593	7.20055	0.00728813
Clic1	-0.121925	9.0015	7.19719	0.00730179
Gmcl1	0.16906	8.45378	7.19497	0.00731082
Abce1	0.134996	8.63371	7.18988	0.00733158
Hs6st1	0.159383	8.56092	7.18867	0.00733652
Pou4f1	-0.273131	8.31107	7.18007	0.00737178
Ndufa2	0.0832828	9.47208	7.17273	0.007402
B3gnt5	0.1549	8.54934	7.17193	0.00740533
Axin1	0.161333	8.44823	7.17092	0.00740946
Slc39a1	0.170889	8.42799	7.16964	0.00741476
Mterf2	0.175483	8.31456	7.16934	0.007416
Tpp2	0.137436	8.60607	7.16174	0.00744749
2022-09-07	0.0938634	9.19974	7.16076	0.00745156
Arpp19	0.106599	8.97788	7.15498	0.00747562
Usp49	0.176257	8.36031	7.14903	0.00750043
Socs4	0.162172	8.45721	7.14805	0.00750454
Stip1	0.111076	8.92035	7.1468	0.00750979
Gm49179	-0.178217	8.30522	7.14678	0.00750987
Rps20	0.0824008	11.0999	7.14112	0.00753362
Inhbb	-0.182815	8.28392	7.13613	0.0075546
Sptlc1	0.174753	8.36983	7.12788	0.00758943
Col4a4	0.0801223	8.24766	7.12749	0.0075911
Slc22a17	-0.134493	8.75701	7.12238	0.00761275
Atf7ip2	-0.0851473	8.2497	7.1128	0.00765354
Hmgb1	0.104617	10.8	7.10142	0.00770228
Sema4f	0.155668	8.27356	7.10034	0.00770694
Gmps	0.116217	8.82539	7.08998	0.0077516
Zfp326	0.119697	8.8607	7.06633	0.0078546
Tmem209	0.166602	8.40984	7.05932	0.00788538
Clec2l	-0.177873	8.29227	7.05495	0.00790466
Ccnl2	0.11221	8.87576	7.05464	0.00790603
2022-09-09	0.14672	8.68043	7.04708	0.00793948
Miat	0.134485	9.26395	7.04385	0.00795377
Mrps5	0.135284	8.65148	7.04237	0.00796038
Rnaset2a	-0.174885	8.28733	7.04094	0.00796671
Sptbn1	-0.115955	9.05503	7.03474	0.00799434
Uchl4	-0.0829719	8.24794	7.03419	0.00799681
Lamtor3	0.156165	8.47264	7.03395	0.00799789
Cfap54	-0.178151	8.28086	7.03171	0.00800789
Chmp5	0.125229	8.7081	7.028	0.00802451
Abl1	0.155036	8.46679	7.02682	0.00802976
Cyb5b	0.13686	8.5937	7.02625	0.00803235
Dnajc11	0.15025	8.49808	7.02297	0.00804708
Ppp4c	0.140751	8.57647	7.01943	0.00806301
Phf10	0.148186	8.50868	7.01791	0.00806982
Ercc2	0.172953	8.38697	7.01621	0.00807751
2510002D24Rik	-0.177185	8.35664	7.01246	0.00809444
Rab14	0.0873292	9.33845	7.0013	0.00814505
Ddx39	0.137025	8.79089	6.99819	0.00815922
Lrrfip1	0.183751	8.36883	6.98945	0.00819915
Rcn2	0.102379	9.01965	6.98653	0.00821255
Smc4	0.14993	9.26529	6.98609	0.00821458
Foxd1	0.25409	8.32066	6.98324	0.00822767
Tpr	0.0934883	9.31218	6.98085	0.00823864
Gm35040	-0.192656	8.34845	6.98068	0.00823941
Gm15631	0.0801258	8.249	6.97731	0.00825496
Ncan	0.185526	9.35529	6.97689	0.00825691
Gm49336	0.147935	8.52331	6.97431	0.0082688
S100a1	-0.184479	8.28186	6.97405	0.00827003
Ppp2r2a	0.113885	8.81598	6.97137	0.00828239
Gm30003	-0.0297591	8.24389	6.97029	0.00828739
Set	0.0760375	10.1249	6.97014	0.00828809
Ak1	-0.179879	8.32816	6.96712	0.00830212
Gm16286	0.113494	8.84652	6.9578	0.00834546
S100a11	-0.178115	8.40299	6.95181	0.00837343
Gm6712	0.0643022	8.24676	6.94675	0.00839715
Proser2	0.0643019	8.24657	6.94675	0.00839717
Crabp2	0.234923	8.34249	6.9467	0.0083974
Myo19	0.152629	8.27707	6.94655	0.00839809
Mphosph10	0.156357	8.52427	6.93897	0.00843375
Sapcd2	0.205245	8.47279	6.93831	0.0084369
Acbd6	0.133749	8.62265	6.93319	0.00846105
Lsm5	0.126693	8.86499	6.91835	0.00853154
Smim7	0.123188	8.72489	6.91708	0.00853762
Iscu	0.151725	8.52557	6.90983	0.00857232
C530008M17Rik	0.133531	8.66954	6.90944	0.0085742
Tubb2b	0.0760296	11.5259	6.90831	0.00857959
Rnf152	-0.211347	8.47979	6.90227	0.00860863
Tbc1d15	0.167008	8.40106	6.9002	0.00861859
Pygo2	0.165992	8.41307	6.89131	0.00866156
Cdh13	-0.198293	8.45896	6.88783	0.00867844
Actr3	0.105954	8.93027	6.88735	0.0086808
Cdc5l	0.123544	8.73788	6.88249	0.0087044
Pomp	0.0929954	9.19944	6.87747	0.0087289
Cdkn2d	0.179311	8.53992	6.87494	0.00874129
Kin	0.151985	8.49681	6.86613	0.00878449
Npas4	-0.237237	8.33527	6.86573	0.00878644
Txnrd1	0.123099	8.76071	6.86326	0.00879858
Mrpl19	0.157041	8.45687	6.86198	0.00880491
Sim2	0.19662	8.26571	6.86097	0.00880985
Neurl4	0.156521	8.49321	6.85943	0.00881747
Sox6	-0.146266	8.74831	6.85611	0.00883386
Gsto1	0.176745	8.3494	6.85486	0.00884003
Pde1b	-0.177599	8.43236	6.85204	0.008854
Jmjd6	0.143548	8.57967	6.85004	0.00886391
Pfkfb3	0.175306	8.37022	6.84794	0.00887436
Eif3g	0.114677	8.84861	6.84198	0.00890399
Gas2l3	0.215864	8.39475	6.84016	0.00891309
Syn2	-0.194607	8.32955	6.83905	0.00891864
Scd2	0.119439	10.4348	6.83266	0.00895057
Zcchc8	0.150404	8.5039	6.83207	0.00895356
Rab7	0.114866	8.77394	6.82437	0.00899223
Mtfr1	0.162412	8.41483	6.8227	0.00900064
Cd63	0.130678	8.94691	6.8222	0.00900314
Nelfb	0.144393	8.52422	6.8198	0.00901527
Ppp1ca	0.0886113	9.27712	6.81642	0.00903233
Swt1	0.145486	8.53789	6.81437	0.00904272
Dll1	0.211983	8.44513	6.81279	0.00905071
Psma4	0.104145	9.07424	6.80225	0.00910429
1010001B22Rik	-0.0859038	8.24922	6.8014	0.00910865
Akirin2	0.118591	8.90321	6.79432	0.00914484
Vdac3	0.0938784	9.12074	6.79031	0.00916541
Ctbp1	0.093823	9.08222	6.79021	0.00916594
Chtf8	0.149011	8.50141	6.79009	0.00916653
Mark1	0.161073	8.43956	6.78906	0.00917184
Ntsr2	0.15771	8.26262	6.77861	0.00922567
Zim1	-0.161907	8.27156	6.76805	0.00928043
Rpusd4	0.168229	8.3075	6.76422	0.00930034
Ivd	0.16465	8.43996	6.7558	0.00934436
Slx1b	0.166554	8.30871	6.74646	0.0093934
Zbtb26	0.172444	8.34267	6.74581	0.00939682
9430041J12Rik	-0.182701	8.29018	6.74275	0.00941296
Wwc1	-0.160307	8.6178	6.74131	0.00942053
Gm5468	-0.155231	8.27883	6.74092	0.0094226
Ncam2	-0.169962	8.49786	6.73666	0.00944514
Ccdc13	-0.11849	8.2582	6.73209	0.00946934
Hist2h2ac	0.195896	8.31679	6.73138	0.0094731
Litaf	0.174395	8.35983	6.72633	0.00949999
D430042O09Rik	-0.172374	8.42509	6.72368	0.00951413
Fam43a	0.104008	8.25279	6.71785	0.00954529
Nek6	-0.164104	8.44172	6.70942	0.0095905
Rps27rt	0.153709	8.44821	6.70802	0.009598
Pa2g4	0.109733	8.93996	6.70372	0.00962122
Ywhaq	0.0758999	9.72384	6.70313	0.00962439
Cep120	0.164286	8.39869	6.70216	0.00962961
Hs3st3b1	-0.215379	8.34042	6.70162	0.00963256
Rps27	0.0849937	10.2096	6.68792	0.00970685
Atp6v1g2	-0.18387	8.32644	6.68668	0.00971357
Med27	0.170948	8.37009	6.68291	0.00973417
Ythdf3	0.128733	8.62003	6.68118	0.00974362
D730003I15Rik	0.149845	8.27657	6.67103	0.00979926
Gm15520	-0.0702826	8.24746	6.66975	0.0098063
Enkur	-0.197792	8.30416	6.66697	0.0098216
Ssna1	0.129513	8.71551	6.66444	0.00983558
Nae1	0.135144	8.59991	6.66007	0.00985969
Cenpe	0.199141	8.88787	6.65867	0.00986746
Itsn1	0.137057	8.62003	6.64489	0.00994404
G0s2	0.156682	8.27497	6.64413	0.0099483
Dtx2	0.166832	8.34006	6.63871	0.00997863
Ash1l	-0.111812	8.9403	6.62165	0.0100746
Lef1	-0.170835	8.54163	6.61735	0.010099
Atad1	0.13826	8.55539	6.614	0.010118
Unc5a	0.167571	8.28543	6.61356	0.0101205
Anln	0.196509	8.43603	6.60257	0.0101831
Deup1	0.0659758	8.24593	6.598	0.0102094
Gm11361	0.174273	8.30461	6.59538	0.0102244
Wdr63	-0.0649777	8.24712	6.58907	0.0102607
Cdc42se1	0.15537	8.48128	6.58791	0.0102674
Pdcd6ip	0.149653	8.47734	6.58568	0.0102802
Flvcr1	0.169232	8.30772	6.5835	0.0102928
Brip1os	0.169551	8.39087	6.58243	0.010299
Naa15	0.106152	8.90059	6.57989	0.0103138
Fam207a	0.155417	8.42493	6.5784	0.0103224
Zfp956	-0.157502	8.2836	6.57499	0.0103421
Hist1h2ak	0.165112	8.28031	6.56754	0.0103855
Tmem163	0.205791	8.36619	6.56662	0.0103909
Fam118a	-0.175688	8.34915	6.56196	0.0104182
Rbpj	0.123966	8.72024	6.56054	0.0104265
Nfyc	0.144738	8.51862	6.55862	0.0104378
Itga4	0.174453	8.28068	6.55347	0.010468
Fam111a	0.197243	8.40565	6.54781	0.0105013
Ryk	0.1265	8.65707	6.54197	0.0105358
Cmpk1	0.119654	8.7289	6.53986	0.0105484
Gm48898	0.102563	8.25043	6.53972	0.0105492
Gon4l	0.124633	8.6802	6.53962	0.0105498
Kif15	0.167774	8.70361	6.53942	0.010551
Bcas2	0.102586	9.03811	6.53882	0.0105545
Tomm20	0.0901859	9.23121	6.53806	0.010559
Ak2	0.136184	8.62013	6.53615	0.0105704
Ddx19a	0.146097	8.49506	6.53474	0.0105787
Wdcp	0.169919	8.31004	6.53463	0.0105794
Surf2	0.165913	8.40224	6.52034	0.0106648
Gm2694	0.228866	8.37708	6.51831	0.0106769
Shkbp1	0.163187	8.38699	6.51785	0.0106797
Ptpn1	0.134341	8.6254	6.51635	0.0106887
Slc6a17	-0.186489	8.31364	6.51602	0.0106907
Atoh8	-0.100721	8.25156	6.51414	0.010702
H2afy	0.0801492	9.68942	6.51372	0.0107045
Csnk1g2	0.128606	8.63495	6.51142	0.0107184
Cfap44	-0.189539	8.2836	6.51024	0.0107255
Ino80e	0.146865	8.48921	6.50839	0.0107366
Ryr1	-0.164922	8.27671	6.50585	0.010752
Acvr2b	0.132275	8.6217	6.50035	0.0107853
Scrn1	-0.158343	8.52361	6.4998	0.0107886
Rtn4ip1	0.155204	8.28695	6.49975	0.010789
Traf3ip1	0.167603	8.31699	6.49545	0.0108151
AA467197	-0.0594382	8.24572	6.49341	0.0108275
Atp5a1	0.0717652	9.68211	6.49241	0.0108336
Arid2	0.114878	8.78803	6.48938	0.0108521
Dpf1	0.164108	8.44205	6.48276	0.0108926
Mrpl23	0.12027	8.79585	6.48047	0.0109066
Ppp4r1	0.158442	8.39903	6.48008	0.010909
Abt1	0.16182	8.37948	6.47944	0.0109129
Grb2	0.124558	8.6594	6.47937	0.0109134
Rab8a	0.139637	8.52749	6.47836	0.0109196
Gramd4	0.159736	8.42198	6.47263	0.0109549
Eif3d	0.102207	8.94122	6.46874	0.0109789
Ndufs8	0.131714	8.59816	6.46675	0.0109911
Ttll3	-0.166185	8.29234	6.44741	0.0111114
Neurog1	0.189347	8.28159	6.44728	0.0111123
Myof	-0.0862948	8.24977	6.44548	0.0111235
Tmem117	-0.108509	8.25372	6.44492	0.011127
Cdc45	0.190883	8.3904	6.443	0.0111391
Cecr2	0.161663	8.43889	6.44101	0.0111515
Cnot3	0.115507	8.78284	6.4408	0.0111528
Tbc1d32	-0.169101	8.30577	6.4363	0.0111811
Rasa4	-0.153351	8.27306	6.43522	0.0111879
Gm26917	0.172004	8.7658	6.43077	0.011216
Usp43	-0.0581853	8.24575	6.4301	0.0112202
Kctd20	0.135467	8.56453	6.41963	0.0112865
Ncam1	-0.122098	9.55769	6.38814	0.0114885
Soga3	0.132369	8.73303	6.38624	0.0115008
Ppcs	-0.170646	8.29809	6.38229	0.0115264
Cct4	0.0957832	9.11964	6.38105	0.0115345
Mrpl20	0.109761	8.95168	6.3775	0.0115576
Ccdc3	-0.234087	8.28846	6.37286	0.0115878
Isg20l2	0.162433	8.3849	6.37269	0.011589
Emg1	0.111586	8.84626	6.37088	0.0116008
Ephb2	0.123668	8.75134	6.36545	0.0116364
Pth2	0.0604223	8.24624	6.36316	0.0116514
Prtg	0.157768	8.28198	6.36103	0.0116654
Trim59	0.156169	8.72429	6.35742	0.0116891
Abcb8	0.160627	8.39102	6.35374	0.0117134
Crabp1	0.107356	8.255	6.34688	0.0117588
Nhlh1	0.182805	8.2889	6.3432	0.0117832
Vim	-0.106353	10.9699	6.33995	0.0118048
1110059E24Rik	-0.143985	8.48331	6.33922	0.0118097
Usp19	0.134875	8.57223	6.33722	0.011823
Prdm8	0.204247	8.32258	6.33612	0.0118303
Hbb-bs	-0.217266	10.8003	6.33469	0.0118399
Aldh2	-0.135719	8.60162	6.33095	0.0118649
Gm44812	0.114044	8.25767	6.32893	0.0118784
Tnfsf13b	0.0769614	8.24774	6.31894	0.0119455
Hist1h3c	0.198711	8.35056	6.31735	0.0119562
Mettl6	0.152777	8.43787	6.31652	0.0119618
Zfp131	0.123666	8.63768	6.31347	0.0119824
Sox1	0.14745	8.64648	6.31067	0.0120014
Fam114a2	0.140251	8.54154	6.31021	0.0120045
Atp13a3	0.147122	8.49558	6.30882	0.0120139
Ehmt1	0.114147	8.79514	6.30659	0.012029
Clstn3	-0.186576	8.3961	6.30384	0.0120477
E2f1	0.181488	8.48609	6.30337	0.0120508
Lhx1	0.274702	8.41383	6.30128	0.0120651
Rad21	0.11159	9.09795	6.30016	0.0120727
Tal2	0.26122	8.32223	6.29999	0.0120739
Aox1	-0.0455792	8.24464	6.2982	0.0120861
Dlgap5	0.194518	8.47881	6.29595	0.0121014
Gm26576	0.0415588	8.24466	6.29154	0.0121316
Tars	0.137902	8.53527	6.28951	0.0121455
Bclaf1	0.0841225	9.32088	6.28855	0.012152
Mapk1	0.105997	8.88584	6.28594	0.0121699
Arntl2	-0.0707822	8.24798	6.28433	0.012181
Tiam1	0.168335	8.35177	6.28386	0.0121842
Wdhd1	0.17909	8.3628	6.279	0.0122177
Fbl	0.0971359	9.01252	6.27482	0.0122466
Gm14019	0.0551172	8.24586	6.26803	0.0122936
Nt5dc2	0.111781	9.09811	6.26619	0.0123064
Gm3289	0.0267222	8.24377	6.25635	0.0123749
Catspere2	0.0266999	8.24383	6.25603	0.0123771
Tex22	0.0266985	8.24384	6.25597	0.0123776
4930516B21Rik	0.0266983	8.24384	6.25594	0.0123778
Gm26903	0.0266984	8.24384	6.25591	0.012378
Gm3716	0.0266985	8.24385	6.2559	0.012378
Spatc1l	0.0266986	8.24384	6.2559	0.0123781
Gm26848	0.0267017	8.24386	6.25577	0.012379
Rtl10	0.0267052	8.24387	6.25568	0.0123795
Dcst1	0.026706	8.24387	6.25567	0.0123797
Gm12524	0.0267088	8.24387	6.25563	0.0123799
Gata6	0.0267229	8.24388	6.25549	0.0123809
Gm28370	0.0267399	8.2439	6.25536	0.0123818
Gm39929	0.0267675	8.2439	6.25519	0.012383
5430425K12Rik	0.026772	8.24391	6.25517	0.0123832
Ccl7	0.0268152	8.24392	6.255	0.0123844
Egr2	0.166136	8.27581	6.25498	0.0123845
Mrc1	0.0269306	8.24395	6.25464	0.0123869
Gm26912	0.0269679	8.24395	6.25455	0.0123874
Il23a	0.0273243	8.244	6.254	0.0123913
Dhx36	0.0923818	9.15096	6.24883	0.0124275
Mdh2	0.0931159	9.14952	6.24701	0.0124403
Hdac5	-0.157368	8.46998	6.24454	0.0124577
Fam229b	-0.160057	8.29509	6.24412	0.0124607
Bend4	0.165549	8.32104	6.24317	0.0124673
Sox4	0.0861131	10.4802	6.23535	0.0125225
Mtfr1l	0.126509	8.61592	6.23219	0.0125448
Hist1h2bc	0.198389	8.35863	6.22043	0.0126284
Kif20a	0.179115	8.35949	6.21962	0.0126342
Gm29374	-0.0506794	8.24519	6.21889	0.0126394
Lrp3	0.149669	8.47656	6.21843	0.0126427
Nek4	0.165494	8.34244	6.21709	0.0126523
Mcm10	0.181538	8.33774	6.21645	0.0126569
Mak16	0.153547	8.48139	6.21528	0.0126652
Gm2061	-0.0848609	8.25038	6.21178	0.0126903
Cyth2	0.123686	8.77775	6.21076	0.0126976
Pdzph1	0.176676	8.29443	6.20863	0.0127129
Rfc4	0.156286	8.63631	6.20512	0.0127381
Hdac3	0.131287	8.56409	6.19495	0.0128115
Gm44421	0.0712599	8.24824	6.19233	0.0128305
Smad4	0.121533	8.67157	6.19217	0.0128316
Gm10073	0.162069	8.34447	6.18938	0.0128519
Slc25a17	0.147573	8.46613	6.18767	0.0128644
S100a4	-0.049985	8.2452	6.17867	0.0129299
Rbbp4	0.0949072	9.08479	6.17782	0.0129362
Afap1	0.151131	8.49531	6.1763	0.0129473
Sncaip	0.169233	8.38157	6.17023	0.0129918
Gm5617	-0.166017	8.38239	6.16735	0.0130129
Zfp871	-0.129582	8.64119	6.16711	0.0130147
Eif4e3	0.180633	8.34203	6.16216	0.0130512
Cdo1	0.152977	8.69125	6.15507	0.0131036
Ppt1	-0.148194	8.47087	6.14576	0.0131727
Dpy30	0.120663	8.70478	6.14309	0.0131927
Rcl1	0.162794	8.31064	6.1423	0.0131986
Prodh	-0.140767	8.27429	6.14204	0.0132005
Tmsb10	0.0805119	10.7588	6.13038	0.0132879
Tc2n	0.0574159	8.24581	6.12943	0.013295
Rac3	-0.159975	8.63236	6.12938	0.0132954
Ckap2l	0.173282	8.60728	6.12807	0.0133052
Ccdc136	-0.161075	8.43661	6.12621	0.0133192
Snx29	-0.159988	8.31247	6.1236	0.0133389
Tmeff1	0.128184	8.69813	6.12204	0.0133507
Ppp1r37	-0.142544	8.48252	6.12061	0.0133615
B9d2	0.161009	8.37269	6.11935	0.013371
Trmt10a	0.168798	8.36533	6.11887	0.0133746
Gm47423	-0.145159	8.26727	6.11737	0.013386
Cdc25a	0.154092	8.46515	6.11642	0.0133932
Cish	0.134488	8.2696	6.11517	0.0134026
Tmem184c	0.159411	8.40439	6.1149	0.0134047
Nsrp1	0.133125	8.6311	6.11364	0.0134143
Ggnbp2	0.113126	8.7656	6.1049	0.0134807
Ccne1	0.204103	8.35752	6.09434	0.0135616
Rpl22l1	0.0815642	9.64564	6.09274	0.0135738
Cacna2d2	-0.181532	8.39732	6.09131	0.0135848
5530401A14Rik	-0.0261427	8.24376	6.0875	0.0136141
Ntf5	-0.0262802	8.24376	6.0869	0.0136188
Ubac1	0.14988	8.43035	6.08678	0.0136197
B130011K05Rik	-0.0257289	8.24375	6.08552	0.0136295
Mgat5b	0.16271	8.39399	6.08526	0.0136314
1700028I16Rik	-0.025549	8.24375	6.08364	0.0136439
Npnt	-0.184665	8.30401	6.08352	0.0136449
Gm17190	-0.0252169	8.24374	6.08143	0.013661
Gm26740	-0.0250535	8.24373	6.08124	0.0136625
Olfr1226	-0.0250913	8.24374	6.08111	0.0136635
Mybph	-0.0250663	8.24373	6.08087	0.0136653
Kcng3	-0.0249533	8.24373	6.07976	0.0136739
Myh8	-0.0249134	8.24373	6.07976	0.0136739
Tmem184a	-0.0248129	8.24373	6.07923	0.013678
Gm33023	-0.0246957	8.24373	6.07912	0.0136789
Lrat	-0.0247226	8.24373	6.07891	0.0136805
Slc22a12	-0.0246872	8.24372	6.0784	0.0136845
Mrpl58	0.116273	8.84896	6.07835	0.0136849
Glipr1	-0.0246078	8.24372	6.07798	0.0136877
Gm14342	0.0945961	8.25302	6.07763	0.0136905
Zfp24	0.113578	8.76047	6.07697	0.0136955
Gm11681	-0.0244586	8.24372	6.07676	0.0136972
Ceacam1	-0.0244852	8.24372	6.0765	0.0136992
Dmp1	-0.0244136	8.24372	6.07597	0.0137033
Gm6213	-0.0242385	8.24371	6.07575	0.013705
Card14	-0.0241015	8.24371	6.07495	0.0137112
Zfp771	0.125865	8.61685	6.07476	0.0137127
Gm33027	-0.0240783	8.24371	6.07437	0.0137157
Fbxo17	-0.134152	8.26861	6.07432	0.0137161
Gm15943	-0.0240909	8.24371	6.07413	0.0137175
Gm26648	-0.0239939	8.24371	6.074	0.0137186
Pkd1l1	-0.0239052	8.24371	6.07358	0.0137219
Chrnb3	-0.0238217	8.2437	6.07318	0.013725
Snhg6	0.141968	8.54574	6.07267	0.0137289
Gm36033	-0.0238395	8.2437	6.07248	0.0137304
Gm43698	-0.0237374	8.2437	6.0719	0.0137349
Mthfd1	0.16619	8.38126	6.07161	0.0137372
Gm17333	-0.0232521	8.24369	6.06842	0.013762
Kif14	0.184183	8.34737	6.0678	0.0137668
Cib3	-0.023076	8.24368	6.06763	0.0137681
Dock8	-0.0229675	8.24368	6.06708	0.0137725
Senp3	0.146094	8.45123	6.05901	0.0138355
Gtpbp1	0.1579	8.3598	6.054	0.0138748
Siae	-0.158305	8.28301	6.05193	0.0138911
Nf1	0.129502	8.60835	6.04871	0.0139165
Rpf1	0.146426	8.4754	6.04684	0.0139312
Slc46a3	-0.0505838	8.24548	6.04677	0.0139318
Nckap1l	-0.0505839	8.24553	6.04677	0.0139318
Mapk12	0.160805	8.31336	6.04555	0.0139414
Mfsd4b4	0.119181	8.26156	6.0414	0.0139742
Rspry1	0.137875	8.53721	6.03737	0.0140061
Gm29361	-0.0921985	8.25186	6.03508	0.0140244
Fbxo24	-0.0217339	8.24364	6.03419	0.0140314
Ldb1	0.129947	8.59856	6.03328	0.0140386
Lemd2	0.141343	8.49403	6.02853	0.0140764
Cnppd1	0.153905	8.39073	6.02776	0.0140826
Gm20512	-0.0204038	8.24361	6.02554	0.0141003
Msmo1	-0.122189	9.06905	6.02323	0.0141188
Lrrn3	0.162672	8.47752	6.02203	0.0141284
Zfp944	0.157042	8.30466	6.01911	0.0141518
Ercc4	-0.159023	8.3044	6.01372	0.0141951
Tmem132e	-0.129091	8.26623	6.00932	0.0142305
Idh1	0.112924	8.85421	6.00645	0.0142536
Zfp87	0.151021	8.28772	6.0032	0.01428
Gse1	0.159017	8.4899	5.9981	0.0143213
Jag1	0.189385	8.35493	5.99496	0.0143468
Ppih	0.13784	8.57535	5.98927	0.0143931
Ormdl1	0.144201	8.46909	5.98531	0.0144255
Dazap1	0.109585	8.82569	5.97955	0.0144727
6430573F11Rik	-0.133018	8.26671	5.97902	0.014477
Nts	-0.277518	8.26811	5.97069	0.0145456
Gpt	0.155943	8.29191	5.9653	0.0145901
Tbc1d9b	0.159315	8.34485	5.96193	0.014618
Map7d1	0.121346	8.67924	5.9545	0.0146798
Kifc3	0.152193	8.28369	5.95126	0.0147068
Hspa8	0.0560973	11.0315	5.95094	0.0147094
Snrpd1	0.0863536	9.63618	5.94413	0.0147664
Plaa	0.136891	8.51902	5.94229	0.0147818
Neurl3	-0.0374014	8.24447	5.93996	0.0148013
Gm31718	-0.0374015	8.2445	5.93996	0.0148014
Ldb3	-0.0374014	8.24446	5.93996	0.0148014
Camsap1	0.112694	8.7582	5.93762	0.014821
Catsperg1	-0.0803065	8.24913	5.93433	0.0148487
Ppil3	0.157189	8.39875	5.93036	0.0148822
Anks1	0.156621	8.37566	5.92433	0.0149333
Ak3	-0.158692	8.51323	5.92389	0.0149369
N4bp2	0.119492	8.72173	5.91891	0.0149792
Mamdc2	-0.127767	8.25948	5.91147	0.0150426
Trappc8	0.154128	8.40242	5.90875	0.0150658
Loxl2	0.197176	8.29769	5.90673	0.0150832
Sec62	0.0886417	9.10442	5.90322	0.0151132
Sdc3	0.164758	8.71869	5.90161	0.015127
Nmd3	0.14366	8.46204	5.89906	0.015149
Ppdpf	0.103269	9.06425	5.89781	0.0151597
Tubd1	-0.14489	8.27976	5.88534	0.0152674
Snx9	0.157509	8.30058	5.87409	0.0153654
Txndc9	0.114137	8.75044	5.86939	0.0154064
Fkbp9	0.160455	8.43844	5.86835	0.0154155
Svbp	0.107878	8.842	5.86473	0.0154472
Ano8	0.154888	8.40491	5.86225	0.015469
Srp9	0.10212	8.87461	5.85843	0.0155026
Top2a	0.205416	9.78129	5.8571	0.0155144
Ythdf2	0.120071	8.64922	5.85708	0.0155145
Gsc	-0.0464384	8.24514	5.85294	0.0155511
Prkar1a	0.0959248	9.0344	5.85175	0.0155616
Polr2j	0.109393	8.85318	5.85058	0.0155719
Gm17300	-0.0440321	8.24492	5.85058	0.0155719
Gm11131	-0.0440322	8.24496	5.85058	0.0155719
Amd1	0.153524	8.41045	5.84959	0.0155807
Rbx1	0.0830415	9.54752	5.84832	0.0155919
Hdgf	0.0889326	9.1675	5.84806	0.0155943
Cdipt	0.140377	8.49824	5.84596	0.0156128
Baz1a	0.1491	8.49809	5.84551	0.0156168
3110062M04Rik	0.159483	8.31389	5.84374	0.0156326
0610030E20Rik	-0.148053	8.41306	5.84354	0.0156344
Cdc42ep5	-0.147501	8.26501	5.84316	0.0156377
E530011L22Rik	-0.147305	8.28091	5.84279	0.015641
Eme1	0.166947	8.32475	5.84238	0.0156447
Yeats4	0.100372	9.01981	5.83946	0.0156706
Mycbp2	-0.0987382	9.18696	5.83882	0.0156763
Rcbtb2	0.124293	8.64765	5.8372	0.0156908
Hspd1	0.079879	9.43709	5.83349	0.0157239
Snx2	0.142681	8.45606	5.82506	0.0157994
Syncrip	0.0821354	9.23622	5.82354	0.0158131
Cdk19	0.154701	8.3951	5.82128	0.0158334
Lor	-0.146623	8.27522	5.82061	0.0158394
Psma5	0.100723	8.98702	5.81902	0.0158538
Gtf2a1	0.138624	8.49904	5.81614	0.0158798
Cyc1	0.0971225	9.03167	5.81387	0.0159003
Gm17745	0.0280283	8.24392	5.80901	0.0159443
Pdcl3	0.133777	8.55248	5.80602	0.0159714
Drc1	-0.137313	8.26963	5.80449	0.0159853
Sugt1	0.107946	8.81796	5.80389	0.0159908
Dll4	0.100264	8.25372	5.80278	0.0160009
Hsf2	0.117925	8.71679	5.80012	0.0160251
Atpif1	0.0780869	9.96628	5.79976	0.0160284
Fus	0.0649687	9.9604	5.79914	0.016034
Nop2	0.157808	8.35195	5.79866	0.0160384
Pvr	-0.135988	8.26783	5.79572	0.0160652
Racgap1	0.145647	8.93175	5.79482	0.0160735
Efhb	-0.148225	8.27488	5.78743	0.0161412
Gins2	0.171116	8.42589	5.78503	0.0161632
Rmnd1	-0.157085	8.35779	5.78454	0.0161677
Rpl8	0.0625393	11.2396	5.78245	0.0161869
Gpr89	0.154884	8.35196	5.77858	0.0162226
Pdcd11	0.144383	8.4692	5.77561	0.0162501
Smarcd1	0.106587	8.81965	5.77383	0.0162666
Hbb-bt	-0.226942	9.3991	5.7711	0.0162919
Ddx46	0.106189	8.8734	5.76856	0.0163154
Pank3	0.12146	8.68183	5.76727	0.0163274
Zbtb11	0.149841	8.43396	5.76696	0.0163303
Cd3e	0.0267394	8.24389	5.76544	0.0163443
Pafah1b3	0.0988527	9.29298	5.76427	0.0163553
Hmga1b	0.0741408	8.24902	5.76427	0.0163553
Bloc1s6os	0.0741406	8.24898	5.76427	0.0163553
Larp1	0.117692	8.67989	5.76259	0.0163709
4933406P04Rik	-0.0905877	8.25241	5.76089	0.0163868
Llgl1	0.124815	8.59803	5.75897	0.0164047
Lypla2	0.139912	8.4967	5.75821	0.0164118
Tmem232	0.0265424	8.24389	5.75408	0.0164504
Cpsf4	0.149478	8.39096	5.7521	0.016469
Rab35	0.138785	8.46151	5.74994	0.0164892
Yif1a	0.146466	8.42832	5.74733	0.0165137
Hs2st1	0.123395	8.70353	5.7464	0.0165225
Zic4	-0.144924	9.13094	5.74004	0.0165825
Usf3	0.153457	8.36587	5.73973	0.0165853
Ctdsp2	0.125993	8.63074	5.73618	0.0166189
Mcm7	0.117114	8.92258	5.73484	0.0166316
Impa1	0.13762	8.48796	5.73158	0.0166624
Celsr1	-0.169914	8.41103	5.72874	0.0166895
Map3k20	0.165304	8.33872	5.71893	0.016783
Det1	0.15049	8.29709	5.71337	0.0168361
Phf2	0.138178	8.47502	5.69986	0.0169663
Msantd1	-0.110681	8.25603	5.69918	0.0169729
Jakmip1	-0.164993	8.29436	5.69715	0.0169924
Map6	0.149486	8.59289	5.68564	0.0171043
Lsm7	0.107026	8.79397	5.67795	0.0171794
Kif11	0.168482	8.81252	5.67586	0.0171999
mt-Nd2	0.0627711	10.6124	5.67355	0.0172225
Tmem123	0.150581	8.40934	5.6717	0.0172408
G3bp2	0.0859116	9.18999	5.67022	0.0172553
Mrpl54	0.118306	8.71518	5.66979	0.0172596
Pqlc3	0.0457948	8.24527	5.66453	0.0173113
Crtam	0.0457949	8.24537	5.66453	0.0173114
Tma7	0.0853587	9.43	5.6629	0.0173275
Ergic2	0.107619	8.7405	5.66089	0.0173474
Gm5464	-0.0846522	8.24991	5.65607	0.017395
Snx18	0.152807	8.39229	5.65322	0.0174233
Api5	0.118883	8.62824	5.65263	0.0174292
Wscd1	-0.135287	8.62436	5.6502	0.0174534
Zeb2os	0.149944	8.293	5.6485	0.0174703
Pgam1	-0.0800648	9.39169	5.64429	0.0175123
Mad2l1	0.154489	8.48806	5.64409	0.0175143
Rbm38	0.155333	8.37361	5.64357	0.0175195
Crygd	-0.0355316	8.24447	5.64131	0.0175421
Cycs	0.107846	8.87699	5.63704	0.0175849
Mamdc4	0.0985597	8.25519	5.63228	0.0176327
Srp19	0.114257	8.74589	5.63117	0.0176438
Lhx6	-0.203748	8.26178	5.62976	0.0176581
Thrap3	0.0958328	8.94511	5.62947	0.017661
Sema4g	-0.162056	8.36258	5.62947	0.017661
Atp23	-0.150545	8.29508	5.62936	0.0176621
Ube2c	0.226056	9.63565	5.6275	0.0176808
Chtop	0.0906044	8.98577	5.62706	0.0176853
Dennd2a	0.13588	8.50587	5.62633	0.0176926
Mllt3	0.120687	8.85152	5.6252	0.017704
Sgcb	0.156887	8.34338	5.62343	0.017722
Sv2c	-0.178105	8.29331	5.62322	0.0177241
2210016F16Rik	0.151914	8.40603	5.62116	0.0177449
Hibadh	0.14286	8.45804	5.619	0.0177668
Terf1	-0.151139	8.48879	5.61856	0.0177712
Phlda1	0.173163	8.36484	5.61533	0.017804
Nol11	0.12539	8.58618	5.61485	0.0178089
Omg	0.103322	8.25456	5.61338	0.0178238
Hacd3	0.143236	8.56077	5.61064	0.0178517
Ago1	0.110256	8.77631	5.60755	0.0178833
Ctr9	0.127046	8.57141	5.59928	0.0179679
Creb5	-0.160316	8.63028	5.59922	0.0179685
Gm10762	0.164757	8.35113	5.59039	0.0180593
Zfp217	-0.154581	8.31036	5.59035	0.0180596
mt-Cytb	0.0572109	11.3906	5.58795	0.0180844
Stat2	-0.156814	8.30184	5.58633	0.0181012
Ehbp1	0.128781	8.63903	5.58352	0.0181302
Dhx8	0.149156	8.38835	5.58299	0.0181357
Rangap1	0.108108	9.03363	5.5778	0.0181895
Vasp	0.148863	8.40141	5.5774	0.0181937
Nup188	0.153334	8.38815	5.57035	0.0182671
Kbtbd11	-0.148816	8.46784	5.56976	0.0182733
Pak6	-0.167673	8.30881	5.56969	0.018274
Trim35	0.094614	9.0404	5.56575	0.0183151
Iqcj	-0.157025	8.27089	5.55843	0.0183918
Synj2	-0.0533053	8.24548	5.55043	0.0184761
Trpm7	0.119575	8.65865	5.54901	0.0184912
Mpst	-0.151042	8.43533	5.54299	0.0185548
Pkia	-0.133244	8.76562	5.54244	0.0185607
4921504A21Rik	-0.0837214	8.25072	5.54159	0.0185697
Thap11	0.140741	8.43506	5.5367	0.0186217
Gm15601	-0.0792917	8.25027	5.52917	0.018702
Zw10	0.152758	8.4034	5.52358	0.0187618
Lig1	0.149472	8.90387	5.52195	0.0187793
Mrpl36	0.141729	8.4719	5.5194	0.0188067
Pwwp2a	0.126871	8.58548	5.51312	0.0188743
Wdr33	0.138436	8.48251	5.50852	0.0189241
Med13l	-0.128339	8.5746	5.50323	0.0189814
Pak1	0.128909	8.63245	5.50138	0.0190015
Thoc7	0.097996	9.05814	5.49611	0.0190589
Prrc2c	0.0777664	9.33542	5.49342	0.0190881
Gsto2	0.0743854	8.2484	5.49043	0.0191209
Srsf5	0.0767462	9.29113	5.48895	0.019137
Rtcb	0.113241	8.66926	5.48825	0.0191447
Med4	0.12321	8.61374	5.4875	0.0191529
Pim3	0.14779	8.4246	5.48313	0.0192009
Ubap2	0.119004	8.62537	5.48173	0.0192162
Smim13	0.14419	8.43154	5.47958	0.0192398
Patj	-0.149098	8.28742	5.4795	0.0192407
Rab3gap2	0.158566	8.3685	5.47686	0.0192698
Hpcal4	-0.159239	8.28357	5.47667	0.019272
Dleu7	0.123915	8.26479	5.47518	0.0192884
Gm26890	0.15307	8.30762	5.47429	0.0192982
Sh3d21	-0.0650356	8.24776	5.47221	0.0193212
Lix1	-0.163655	8.56527	5.46549	0.0193956
Adcy5	0.154012	8.2975	5.46095	0.019446
Dmwd	0.128426	8.54675	5.45677	0.0194926
Ube2g2	0.13315	8.49312	5.45591	0.0195022
Pet100	0.133614	8.50157	5.45328	0.0195316
Crebzf	-0.128606	8.54386	5.45304	0.0195343
9430024E24Rik	0.0193388	8.24369	5.45068	0.0195607
Syne2	0.115126	8.81195	5.45047	0.0195631
Casp8ap2	0.132203	8.65372	5.45017	0.0195664
Ing5	0.154098	8.36541	5.44831	0.0195872
Rad23b	0.0881022	9.01201	5.44368	0.0196392
Hpgds	-0.187927	8.33118	5.44242	0.0196535
Spock3	-0.188558	8.32108	5.44214	0.0196566
Cdc20	0.205379	8.98855	5.44097	0.0196698
Bloc1s2	0.136351	8.49773	5.44002	0.0196805
Gm9885	-0.137485	8.27274	5.43276	0.0197624
Pantr1	0.103204	9.17879	5.43153	0.0197764
Plppr4	-0.205472	8.33642	5.42839	0.0198119
Ehmt2	0.107891	8.76252	5.42359	0.0198665
Pcdhb5	0.121119	8.25963	5.42231	0.0198811
Nrd1	0.110904	8.74163	5.42113	0.0198944
Gm38604	0.173191	8.33142	5.41817	0.0199283
Celf3	0.147768	8.51663	5.41412	0.0199746
Arfgef2	0.147258	8.29592	5.4125	0.0199931
Basp1	0.069161	10.9057	5.40987	0.0200232
Mpped1	-0.119405	8.26228	5.40802	0.0200444
Helz2	0.0622637	8.24736	5.4078	0.0200469
Mlx	0.151074	8.35136	5.40752	0.0200502
Mafg	0.126384	8.60067	5.40254	0.0201075
St8sia5	-0.0629499	8.24735	5.40035	0.0201327
Rnf5	0.132967	8.53178	5.39889	0.0201495
Zc3h18	0.123838	8.57434	5.39885	0.02015
Isyna1	-0.15328	8.43612	5.39667	0.0201752
Dusp6	0.171437	8.3582	5.39571	0.0201863
Mphosph6	0.14289	8.42967	5.39346	0.0202124
Hid1	-0.159964	8.34326	5.39179	0.0202317
Neb	-0.0494088	8.24552	5.39165	0.0202333
Rspo1	0.24262	8.42682	5.38867	0.0202679
Arf2	0.113263	8.67262	5.38481	0.0203128
Ilkap	0.102701	8.76147	5.3835	0.020328
Larp7	0.116053	8.78463	5.38322	0.0203313
Bloc1s5	0.149702	8.3564	5.38316	0.020332
Insl5	-0.0511712	8.24581	5.38264	0.0203381
Fbxo45	0.135517	8.46659	5.38134	0.0203533
Mn1	0.143362	8.45191	5.37966	0.0203729
Taf11	0.130267	8.49718	5.37377	0.0204417
Cspg5	0.124029	9.25382	5.37373	0.0204422
Smim26	0.146501	8.39212	5.37365	0.0204432
Shank1	-0.164161	8.457	5.37209	0.0204615
Iqcg	-0.149358	8.29155	5.36888	0.0204992
Ncor1	0.0750518	9.30365	5.36426	0.0205535
Tbcc	0.14473	8.44195	5.35777	0.0206302
Rnf4	0.11398	8.66346	5.35612	0.0206497
Slc35a5	0.15527	8.32562	5.35066	0.0207144
Psd	-0.169211	8.39536	5.34947	0.0207286
H6pd	0.0582163	8.24692	5.34585	0.0207717
Coq8a	-0.0581705	8.24675	5.34575	0.0207729
Cdk9	0.120887	8.58363	5.34537	0.0207773
1110015O18Rik	-0.152477	8.2859	5.34355	0.0207991
Dbx1	0.205756	8.53635	5.34188	0.020819
Eif3l	0.098862	8.82834	5.34097	0.0208298
Ttll7	0.15327	8.35016	5.34022	0.0208389
Apoa2	0.0541227	8.24613	5.33755	0.0208708
Adgrl2	-0.13335	8.79143	5.33605	0.0208887
Coro1c	0.117669	8.73662	5.33294	0.0209261
Sgo1	0.169711	8.57299	5.33228	0.020934
Dlx1as	-0.0416853	8.24503	5.32851	0.0209794
Fjx1	-0.12563	8.72902	5.32645	0.0210041
Efr3b	0.150822	8.43517	5.32583	0.0210116
Cldn5	0.164574	8.2932	5.32121	0.0210673
Eif2b3	0.149093	8.38203	5.3202	0.0210796
Pde3b	0.151292	8.37783	5.31854	0.0210997
Snap25	-0.165094	8.50564	5.3175	0.0211123
Trip13	0.158508	8.40418	5.31488	0.0211441
Kcnn2	-0.157921	8.31289	5.31415	0.0211529
Tnfrsf19	0.154354	8.50224	5.31319	0.0211646
Commd1	0.114369	8.7467	5.31278	0.0211696
Isoc2b	0.0731049	8.24917	5.30466	0.0212684
Gm6356	0.073105	8.24912	5.30466	0.0212684
Ammecr1l	0.127127	8.5534	5.30202	0.0213007
Alcam	-0.190616	8.53565	5.30095	0.0213138
Pcyox1	0.130424	8.50359	5.29891	0.0213387
Uqcr10	0.0822607	9.18454	5.29875	0.0213408
Ptcd2	0.142505	8.4182	5.29688	0.0213637
Golga5	0.150949	8.32374	5.29346	0.0214056
2410004B18Rik	0.131026	8.49944	5.29128	0.0214324
Eif3k	0.0825657	9.29072	5.28712	0.0214837
Mettl18	0.124261	8.26873	5.27653	0.0216148
Gorab	0.151309	8.36261	5.27462	0.0216384
Gpr139	-0.0843536	8.25192	5.27301	0.0216585
Gon7	0.142037	8.43432	5.27174	0.0216743
Chaf1a	0.162391	8.44397	5.2711	0.0216823
Dkk1	0.0363308	8.24443	5.26287	0.021785
Nnmt	0.036331	8.24461	5.26287	0.0217851
Abcc12	0.036331	8.24465	5.26287	0.0217851
Arhgap11a	0.169149	8.51735	5.26074	0.0218117
Fra10ac1	0.147243	8.38879	5.26067	0.0218126
Ythdf1	0.113369	8.62312	5.25871	0.0218372
9530068E07Rik	0.114772	8.69431	5.25168	0.0219257
2022-09-02	0.149368	8.30361	5.25158	0.0219269
Plekhg1	-0.156902	8.36315	5.25013	0.0219451
Mpdu1	0.120633	8.60146	5.24887	0.021961
Ppp2r2c	-0.184692	8.31531	5.24856	0.021965
Snf8	0.117753	8.60587	5.2458	0.0219998
Cdc37	0.0955765	8.93578	5.24469	0.0220138
Chek1	0.155968	8.37099	5.23574	0.0221274
Efcab5	0.0666358	8.24794	5.23447	0.0221436
Polr3k	0.114578	8.7005	5.23302	0.022162
Dennd4b	0.144733	8.29347	5.23278	0.0221651
Chd7	0.0984375	9.02431	5.23229	0.0221713
Rsbn1	0.113113	8.66254	5.22784	0.0222281
Bola2	0.103035	8.75964	5.22418	0.022275
Chmp6	0.142411	8.43057	5.22285	0.022292
Ccdc137	0.148748	8.33854	5.22271	0.0222938
Arid1a	0.0836677	9.10593	5.22129	0.022312
Gm17750	-0.176703	8.41839	5.21988	0.0223301
Syde2	0.0959653	8.25465	5.21419	0.0224033
Atp6v1d	0.120012	8.6012	5.21243	0.0224259
Peg12	0.158453	8.37827	5.21112	0.0224429
Fen1	0.1559	8.48879	5.2057	0.022513
Mga	0.11447	8.70677	5.20396	0.0225355
Dcun1d5	0.1059	8.73926	5.20372	0.0225387
Ftl1	0.0714117	11.0691	5.20099	0.022574
Mtfr2	-0.124878	8.269	5.1998	0.0225895
Gsx2	0.160127	8.26192	5.19965	0.0225915
Mrpl28	0.0977384	8.88702	5.19758	0.0226184
Ncdn	0.149338	8.38763	5.19592	0.02264
Rab34	0.138206	8.45005	5.19298	0.0226783
Ppp1r2	0.109685	8.69678	5.19295	0.0226788
Vit	0.161648	8.45091	5.1929	0.0226794
Cavin1	-0.14255	8.2672	5.19113	0.0227024
Pbx1	0.0882616	9.45492	5.19109	0.022703
Ppid	0.103641	8.73069	5.18746	0.0227504
Kdelr2	0.124941	8.54004	5.18527	0.0227791
Ccdc74a	-0.140481	8.27741	5.1845	0.0227892
Fbxo27	0.0922763	8.25432	5.18032	0.0228442
Cnep1r1	0.139857	8.44045	5.1766	0.0228931
Slain2	0.131072	8.49796	5.17512	0.0229126
Golga3	0.148862	8.39484	5.17457	0.0229199
Fam126a	-0.135639	8.50205	5.17432	0.0229231
Uba3	0.118368	8.58662	5.16843	0.023001
Smarcc2	0.101882	8.79459	5.1665	0.0230265
Dimt1	0.143119	8.39829	5.16602	0.023033
Man1b1	0.132921	8.49335	5.16408	0.0230587
Tipin	0.147017	8.65061	5.16279	0.0230758
Cnot6	0.0882913	8.99952	5.16247	0.02308
2010015M23Rik	0.124096	8.26911	5.16041	0.0231074
Cacna1g	0.14644	8.43381	5.15663	0.0231578
Snapc1	0.138218	8.4318	5.15447	0.0231867
Taf5l	0.146692	8.36302	5.15441	0.0231874
Npat	0.145694	8.37825	5.15334	0.0232017
Uhrf1	0.151997	8.62278	5.1503	0.0232424
Gtf2b	0.128766	8.55302	5.15028	0.0232426
Lgr5	-0.135077	8.26181	5.14939	0.0232546
Tmem131	0.127424	8.51	5.14295	0.023341
Dhrs2	-0.0487204	8.24506	5.13753	0.023414
Nol6	0.147779	8.33839	5.13679	0.0234239
Pafah1b2	0.0895336	8.95585	5.13579	0.0234375
Gtf2f2	0.143749	8.4025	5.13542	0.0234425
Phf14	0.0826916	9.15902	5.13262	0.0234803
Ccdc92b	-0.0958814	8.2553	5.11823	0.0236758
Hist1h1c	0.174659	8.41452	5.11431	0.0237294
Spock2	-0.171846	8.46922	5.11301	0.0237471
Pon3	-0.0799539	8.25042	5.11165	0.0237657
Mex3c	0.126067	8.51964	5.11007	0.0237873
Smc6	0.0941932	8.97923	5.10895	0.0238027
Gnai3	0.101137	8.79325	5.10707	0.0238286
Ncapd2	0.140258	8.63966	5.10407	0.0238698
Paip1	0.119985	8.57647	5.10184	0.0239005
Sema5a	0.198102	8.35869	5.10157	0.0239042
Gars	0.109256	8.66055	5.09868	0.0239441
Plpp3	-0.130574	8.9399	5.09658	0.0239731
Rnf168	0.145816	8.45023	5.09432	0.0240043
Yipf5	0.121929	8.54871	5.09358	0.0240145
Tfdp2	0.123617	8.83007	5.09272	0.0240265
Pcdhga6	-0.118365	8.2658	5.09229	0.0240325
Slc13a3	0.145411	8.26998	5.09077	0.0240535
Bfsp1	0.0804542	8.25155	5.08898	0.0240784
Rccd1	-0.151404	8.3206	5.08878	0.0240811
Pak7	0.158024	8.41867	5.08552	0.0241264
Slc2a3	-0.158379	8.3355	5.0836	0.0241532
Gtpbp4	0.103086	8.8203	5.07994	0.0242043
Ube2d2a	0.0773919	9.1506	5.07975	0.0242069
Borcs5	0.147423	8.31081	5.07963	0.0242086
Iqcd	0.0812111	8.2515	5.07833	0.0242267
Zbtb10	0.13385	8.46021	5.07482	0.0242757
Bub1	0.156851	8.53571	5.07339	0.0242959
Ccne2	0.205774	8.35197	5.06847	0.0243649
Mettl25	0.144431	8.30175	5.06778	0.0243746
Lin28a	0.0420562	8.24523	5.06016	0.024482
Brms1l	0.142105	8.40212	5.05963	0.0244894
Olig1	0.257194	8.77595	5.059	0.0244984
Vps11	0.145377	8.3488	5.05728	0.0245226
Cplx1	-0.131415	8.27209	5.05585	0.0245429
Nde1	0.14622	8.64981	5.05547	0.0245483
Igsf9b	-0.162226	8.41157	5.05482	0.0245576
Spdef	-0.0595266	8.24667	5.05028	0.024622
Chordc1	0.112952	8.65888	5.04918	0.0246376
Hmbs	0.14055	8.42289	5.04763	0.0246597
Wbp4	0.102822	8.80482	5.04723	0.0246653
Gm3667	0.0837922	8.25169	5.04701	0.0246685
Tmed1	0.122192	8.56046	5.04599	0.024683
Myo10	-0.126877	8.69466	5.04571	0.024687
Zfp169	-0.119538	8.26702	5.04421	0.0247083
Dbx2	0.215535	8.34568	5.04027	0.0247646
Gm26563	-0.0732237	8.24972	5.03889	0.0247843
Gm42372	-0.161611	8.31161	5.03072	0.0249015
Nab2	-0.182701	8.30723	5.02602	0.0249693
Hspa4l	-0.118608	8.71397	5.02072	0.0250458
Dlx6os1	-0.268805	8.32674	5.02055	0.0250482
Gm47232	-0.0446481	8.24528	5.0187	0.0250749
Dbil5	-0.0446481	8.24534	5.0187	0.0250749
Drc7	-0.0446483	8.24538	5.0187	0.0250751
Sf3a1	0.109857	8.65866	5.01788	0.0250868
[truncated: 2,281 more rows]
