# Supplementary material for: Developmental trajectories of thalamic progenitors revealed by single-cell transcriptome profiling and Shh perturbation
Source: Cell Rep. Author manuscript; Available in PMC 2023 Jan 27. (PMC9880597; doi:10.1016/j.celrep.2022.111768)
Supplement: 4 [file NIHMS1855850-supplement-4.xlsx]

## Sheet: AD-AV-AM
Gene	logFC	unshrunk.logFC	logCPM	PValue
Oprk1	1.76239	2.90777	8.65863	5.85638e-22
Sox5	1.95652	2.33602	8.92476	2.88078e-21
Pcsk5	1.92777	2.3012	8.92384	1.90442e-20
Tenm2	1.57748	1.67647	9.47112	1.11765e-15
Ntrk3	1.63054	1.83213	9.08503	6.14062e-13
Nrp1	1.57842	1.97174	8.82968	2.51226e-11
Prox1	1.43327	1.49483	9.74504	3.12731e-09
Brinp3	1.47953	1.76448	8.90124	3.16538e-09
Dpy19l1	1.42198	1.73932	8.85202	3.3175e-09
Lefty2	0.920288	2.31015	8.57518	1.98128e-06
Esrrb	0.504499	3.36778	8.53746	7.67678e-06
Hsf4	0.235865	1.44269e+08	8.52716	1.83424e-05
Cntn4	1.21603	1.472	8.86537	3.07624e-05
Zpld1	0.317334	4.08008	8.53034	7.82882e-05
Cntn5	1.13441	1.47383	8.77162	0.000114119
Krt7	0.200142	1.44269e+08	8.52658	0.000118031
Ust	0.843938	1.80848	8.59078	0.000326965
Prr16	0.393694	2.66256	8.53655	0.000503288
Ankrd35	0.712625	1.91804	8.56906	0.00050805
Atp8b5	0.280635	3.36929	8.53032	0.000674852
Penk	0.797452	2.19348	8.56821	0.000691758
Gm14508	0.310154	2.87495	8.53245	0.000880408
Perp	0.641325	1.86854	8.56345	0.00093372
Mobp	0.150867	1.44269e+08	8.52559	0.00129364
C330021F23Rik	0.123351	1.44269e+08	8.52507	0.00208128
Olfr720	0.122407	1.44269e+08	8.52506	0.00208716
H2-Q6	0.121472	1.44269e+08	8.52504	0.00209257
AC146911.1	0.169107	4.0814	8.52667	0.00244175
Gm38353	0.169107	4.0814	8.52668	0.00244175
Dlgap1	1.11415	1.19834	9.32755	0.00274317
Lamb1	0.600078	1.76023	8.56271	0.00288253
Cckbr	0.338771	2.32518	8.53606	0.00316849
Galnt6	0.232612	3.08887	8.52929	0.0031934
Vwa2	0.259565	2.63394	8.53128	0.0033662
Mpzl3	0.507564	1.86751	8.55156	0.00364076
Cldn6	0.341422	2.32966	8.53595	0.00380109
Lrrtm1	0.945035	1.38708	8.68419	0.00380169
Ildr1	0.244036	2.81769	8.53029	0.00383568
AC061963.1	0.302397	2.30379	8.53449	0.0045026
Col6a6	0.202204	2.91147	8.52877	0.00487664
Rnf43	0.183071	3.30224	8.52757	0.00596063
Gm5868	0.466422	1.84356	8.54879	0.00638237
Tenm4	1.06484	1.22378	8.98441	0.00671061
4932702P03Rik	0.0955815	1.44269e+08	8.52457	0.00687425
Gm28856	0.093981	1.44269e+08	8.52455	0.00689826
Ttll6	0.0936631	1.44269e+08	8.52454	0.0069031
Umodl1	0.0932094	1.44269e+08	8.52453	0.00690998
Mfap5	0.0925966	1.44269e+08	8.52452	0.00691965
Th	0.0924658	1.44269e+08	8.52452	0.00692152
Rhcg	0.0924658	1.44269e+08	8.52452	0.00692152
Gm26697	0.0923186	1.44269e+08	8.52452	0.00692518
Itgae	0.0921574	1.44269e+08	8.52452	0.00692641
Gm16794	0.0921542	1.44269e+08	8.52452	0.00692744
Spaca1	0.0915922	1.44269e+08	8.52451	0.00693563
Exoc3l4	0.0911017	1.44269e+08	8.5245	0.00694384
Gpld1	0.63932	1.57585	8.57585	0.00699634
Dennd2d	0.207028	2.92231	8.52878	0.00705784
Fam109b	0.140561	3.81836	8.52615	0.00706542
Nodal	0.140561	3.81836	8.52612	0.00706542
Myocd	0.140561	3.81836	8.52605	0.00706543
Myrf	0.428219	1.91573	8.54487	0.00731665
Scarf2	0.404049	1.85007	8.54432	0.00781911
Rasl12	0.393537	1.86931	8.54336	0.00822142
Cdcp1	0.157887	3.0814	8.52711	0.00931257
Pkdcc	0.662361	1.47331	8.58592	0.0100794
Scn7a	0.174745	2.71883	8.52829	0.0107585
Tmem252	0.174745	2.71883	8.52817	0.0107585
St14	0.207137	2.34443	8.53029	0.0125003
Chrm2	0.730136	1.42731	8.60341	0.0125888
C230014O12Rik	0.397478	1.84067	8.54417	0.0126058
Trp53i11	1.05381	1.18095	9.07153	0.0139365
Klhl14	0.35912	1.8188	8.54152	0.0141783
Syce2	0.726017	1.39485	8.60608	0.0152736
Pcsk9	0.344895	1.96904	8.539	0.0152826
4930432K21Rik	0.250143	2.07744	8.53354	0.0159865
Gucy2c	0.286359	1.99503	8.53541	0.0194988
Dgkg	0.326533	1.76227	8.54022	0.0200878
Acp4	0.111414	3.49641	8.52554	0.0210326
Dock8	0.111408	3.4964	8.52556	0.0210353
Ccdc155	0.111401	3.4964	8.52558	0.0210371
Rsph6a	0.111438	3.49643	8.52556	0.021044
2610028E06Rik	0.111442	3.49644	8.52557	0.021046
Slc44a3	0.111443	3.49644	8.52558	0.0210466
Flvcr2	0.111467	3.49646	8.52557	0.0210495
Plau	0.111452	3.49645	8.5256	0.0210518
Catip	0.111482	3.49648	8.52559	0.0210534
4732463B04Rik	0.242039	1.91147	8.53394	0.0226291
Dhrs7c	0.24685	2.06981	8.53324	0.0228492
Gm31152	0.129341	2.81836	8.52664	0.0234121
Neb	0.129341	2.81836	8.52661	0.0234121
Has1	0.129341	2.81836	8.52666	0.0234122
Susd1	0.129341	2.81836	8.52662	0.0234122
Gm11827	0.129341	2.81836	8.52657	0.0234122
Zfp455	0.146753	2.49644	8.52767	0.0239855
1700100L14Rik	0.0643598	1.44269e+08	8.52402	0.0251435
Gm16401	0.0643217	1.44269e+08	8.52402	0.025145
Htra4	0.0639377	1.44269e+08	8.52402	0.0251597
Ms4a6d	0.0637314	1.44269e+08	8.52401	0.0251678
Stfa1	0.0637237	1.44269e+08	8.52401	0.0251684
Dact2	0.0635684	1.44269e+08	8.52401	0.0251743
Kera	0.0635577	1.44269e+08	8.52401	0.0251749
Gm12279	0.063523	1.44269e+08	8.52401	0.0251759
Pla2r1	0.0634365	1.44269e+08	8.52401	0.0251795
Gm38225	0.0633763	1.44269e+08	8.52401	0.0251819
Gm42669	0.0633864	1.44269e+08	8.52401	0.025182
Tbx3os2	0.0633735	1.44269e+08	8.52401	0.0251824
Lrmp	0.063316	1.44269e+08	8.52401	0.0251845
Gm45941	0.0632388	1.44269e+08	8.52401	0.0251873
Tspo2	0.0632214	1.44269e+08	8.52401	0.0251883
Ccdc87	0.063204	1.44269e+08	8.52401	0.0251886
Gpr160	0.0632031	1.44269e+08	8.52401	0.0251889
Fam71f2	0.0631802	1.44269e+08	8.52401	0.0251899
Gm47202	0.0631703	1.44269e+08	8.52401	0.0251903
D630029K05Rik	0.0630156	1.44269e+08	8.524	0.025196
Gbp2	0.0629838	1.44269e+08	8.524	0.0251972
Gm16596	0.062983	1.44269e+08	8.524	0.0251988
Cd180	0.0627891	1.44269e+08	8.524	0.0252051
Cmah	0.0627261	1.44269e+08	8.524	0.0252077
Gm10401	0.0626309	1.44269e+08	8.524	0.0252115
2810404M03Rik	0.0625749	1.44269e+08	8.524	0.0252137
Crtam	0.062543	1.44269e+08	8.52399	0.0252175
Lrrc8e	0.062473	1.44269e+08	8.52399	0.0252178
Tnfsf18	0.062463	1.44269e+08	8.52399	0.0252182
A130051J06Rik	0.0623347	1.44269e+08	8.52399	0.0252234
Plscr5	0.0623264	1.44269e+08	8.52399	0.0252242
Cyp2e1	0.0623031	1.44269e+08	8.52399	0.0252247
Gm2974	0.0623031	1.44269e+08	8.52399	0.0252247
Lce1f	0.0622369	1.44269e+08	8.52399	0.0252274
B930025P03Rik	0.062178	1.44269e+08	8.52399	0.0252298
Casp8	0.0621178	1.44269e+08	8.52399	0.0252324
Gm17529	0.0621484	1.44269e+08	8.52399	0.0252348
4930484H19Rik	0.0617527	1.44269e+08	8.52398	0.0252483
Gm14486	0.0616253	1.44269e+08	8.52398	0.0252527
Tmem79	0.0615187	1.44269e+08	8.52398	0.0252575
Tmc8	0.0614798	1.44269e+08	8.52398	0.0252592
Bmp6	0.0612189	1.44269e+08	8.52397	0.0252718
Gm16208	0.0609886	1.44269e+08	8.52397	0.0252807
Nat2	0.0604874	1.44269e+08	8.52396	0.0253016
Stum	0.980518	1.18837	8.85774	0.0268474
Gpr4	0.311649	1.77612	8.53925	0.0290128
Gm9885	0.192868	2.07448	8.53083	0.0292866
Rxfp3	0.217606	2.0326	8.53156	0.0303609
Rom1	0.172892	2.15737	8.52975	0.0313684
Bmf	0.260297	1.71883	8.53653	0.0326584
Tepp	0.246063	1.73744	8.5355	0.0340305
Gramd1c	0.204124	1.99041	8.53192	0.0353402
Mical2	0.451034	1.45344	8.55772	0.0357812
G630018N14Rik	0.216523	1.78594	8.53337	0.0370109
Bche	0.227047	1.75317	8.53443	0.0395676
Sowaha	0.525088	1.3764	8.5696	0.039621
Tm4sf5	0.185456	1.85901	8.53123	0.0405889
Serpina3n	0.172179	2.15043	8.52966	0.0411463
Neurog2	0.528083	1.40958	8.56872	0.0413397
9330158H04Rik	0.289734	1.6921	8.53868	0.0417139
Rhoh	0.351494	1.56096	8.54539	0.0441653
Slc5a7	0.679603	1.289	8.60967	0.0455034
B3gnt9	0.265137	1.59753	8.53799	0.0467868
Galnt15	0.214119	1.91649	8.53284	0.0481154
AC119264.1	0.135705	2.0814	8.52825	0.0492238
Atp2a3	0.135705	2.0814	8.52827	0.0492238
Lrrc18	0.135705	2.0814	8.52822	0.0492238
Ada	0.135705	2.0814	8.52822	0.0492238
Ifitm3	0.135705	2.0814	8.52821	0.0492238
Gm15601	0.135705	2.0814	8.52809	0.0492238
Gm15675	0.172112	1.91914	8.53017	0.0500411
Adssl1	0.22099	1.62197	8.53495	0.0527128
Hmga1	0.118208	2.2334	8.52716	0.0539016
S100a7a	0.118208	2.2334	8.52714	0.0539016
Slc35d2	0.118208	2.2334	8.52708	0.0539016
Gm13830	0.413495	1.36317	8.55689	0.0541033
Stard13	0.20596	1.63394	8.53375	0.0559476
Htr4	0.29839	1.50338	8.54167	0.0583795
Rad21l	0.10021	2.49643	8.52607	0.0594926
A530095I07Rik	0.100215	2.49643	8.52604	0.0594981
Ccdc89	0.100208	2.49642	8.52606	0.0595025
Large2	0.100287	2.4965	8.52602	0.059511
AC122413.1	0.100198	2.49641	8.5261	0.0595111
Slamf1	0.100195	2.49641	8.52611	0.0595149
Gast	0.100206	2.49642	8.52609	0.0595157
Erich5	0.100231	2.49645	8.52608	0.0595192
Btn1a1	0.100188	2.4964	8.52613	0.0595256
Gm47352	0.100242	2.49646	8.5261	0.0595302
Slc25a2	0.100264	2.49648	8.5261	0.0595346
9630013A20Rik	0.10024	2.49646	8.52614	0.0595428
Elf5	0.0845178	3.08638	8.52496	0.05986
Epx	0.0839478	3.0846	8.5251	0.0600096
Aspa	0.0833681	3.08429	8.52497	0.0600362
Slc22a18	0.0826846	3.08299	8.52501	0.0601454
Wdr93	0.0826282	3.08275	8.52505	0.0601662
C1ql4	0.0825898	3.08265	8.52508	0.0601747
8030423F21Rik	0.0825619	3.08261	8.52508	0.0601774
Kcnk5	0.0822966	3.08242	8.525	0.0601943
Ankrd66	0.0820715	3.08187	8.52506	0.0602407
Gm26513	0.0819972	3.08177	8.52507	0.0602485
Gm14246	0.081821	3.0815	8.52507	0.0602721
Gm34788	0.0817202	3.08139	8.52508	0.0602813
4930451I11Rik	0.0813411	3.08083	8.52506	0.0603282
Gm26547	0.0810962	3.08042	8.52505	0.0603635
Gm13710	0.080803	3.08003	8.52505	0.0603959
Gm14252	0.0808071	3.07999	8.52505	0.0603999
Kif20a	0.0807203	3.07993	8.52507	0.0604046
Prkg1	0.606471	1.25323	8.59569	0.0605252
Chrna5	0.0797272	3.07834	8.52505	0.0605399
Cntn6	0.883243	1.13487	8.78183	0.0622661
Gm960	0.174736	1.66636	8.53175	0.064144
Rab13	0.362323	1.39001	8.54988	0.0644785
Spint1	0.239699	1.49644	8.53749	0.0657293
Gm26691	0.325494	1.42059	8.54631	0.0658962
Arhgap22	0.296505	1.42204	8.54297	0.0659928
Gipr	0.349585	1.38339	8.54883	0.0665554
Prox1os	0.629077	1.22789	8.60377	0.0675433
Idua	0.15851	1.68908	8.53075	0.069702
Gm15747	0.19676	1.66337	8.53296	0.0718284
Drd4	0.119209	2.75092	8.52657	0.0728621
Wipf3	0.540406	1.22853	8.58378	0.0734244
Slc13a5	0.257404	1.40897	8.54018	0.0777211
Mycbpap	0.238845	1.49563	8.53758	0.0780671
2310047D07Rik	0.1181	2.22981	8.52721	0.0811511
Gprc5c	0.15558	1.68185	8.53091	0.0818891
Tifa	0.124741	1.75947	8.52855	0.0868116
Gm26724	0.179985	1.49644	8.53349	0.0869356
Gsn	0.458262	1.23758	8.56827	0.0879711
Ptpn20	0.107529	2.56692	8.52601	0.0884197
Plpp4	0.560525	1.20966	8.59014	0.0886939
Mmp2	0.386544	1.27567	8.55636	0.0895701
Aldh1a1	0.143494	1.7229	8.52972	0.0902059
Fam181a	0.3028	1.30405	8.54618	0.093563
Zscan20	0.39743	1.24907	8.55898	0.094159
Fignl2	0.136355	1.704	8.52982	0.0943601
Col9a1	0.164095	1.49644	8.53251	0.0949604

## Sheet: CM
Gene	logFC	unshrunk.logFC	logCPM	PValue
Adra1b	1.97999	3.12591	8.515	1.75353e-20
Gbx2	1.96838	2.4827	8.64105	1.60778e-17
Necab1	1.83053	2.32158	8.63248	3.48261e-15
Nptxr	1.61841	1.65667	9.99958	1.31312e-14
Mylk	1.93968	2.44942	8.64367	6.71602e-12
Fbln1	1.59286	2.16314	8.57951	4.52932e-11
Frrs1	1.57176	2.56187	8.50144	1.63471e-10
Cd44	1.40365	3.0097	8.45643	3.91956e-10
Drd2	1.38929	2.85211	8.46121	1.25058e-09
Crabp2	2.03438	2.75034	8.58395	1.84568e-09
Lgals1	1.82773	2.61673	8.54992	2.87727e-09
Kcnab1	1.37885	2.79523	8.46227	4.35366e-09
Arhgap24	1.34285	2.2727	8.49363	3.28026e-08
Syn2	1.64066	1.87313	8.8194	4.24773e-08
Lhx2	1.63505	1.95273	8.7168	4.50428e-08
Flrt1	1.33253	2.00776	8.52689	4.13046e-07
Col12a1	1.07905	2.53095	8.44842	4.46379e-07
Fam210b	1.26305	2.25559	8.48164	8.69164e-07
Mgll	1.30932	1.9871	8.52389	1.80441e-06
Snca	1.42415	1.50484	9.28507	2.3081e-06
Diras2	1.32724	1.52531	8.8011	2.7407e-05
Gpr83	0.584082	3.34878	8.4138	3.72555e-05
Slc35d3	0.587455	3.559	8.41311	4.74595e-05
Thy1	1.40857	1.56094	8.92621	5.40607e-05
Grm4	1.22248	1.7071	8.5619	5.60811e-05
Slc22a3	0.563984	3.71841	8.41205	6.16445e-05
Ldb2	1.32117	1.69242	8.62568	6.5386e-05
Fibin	0.619935	2.90345	8.41771	9.09028e-05
Olfm1	1.24332	1.26487	10.3383	0.000132051
Sntb1	0.715971	2.66143	8.42371	0.000141641
D030045P18Rik	0.423859	3.98133	8.40898	0.000165162
Tox2	1.29524	1.48365	8.81448	0.000172682
Dlc1	1.13217	1.78773	8.51159	0.000181335
Igf1	1.58012	2.07249	8.603	0.000194307
Slc17a6	1.22322	1.26874	9.61961	0.000249701
L1td1	0.243258	1.44269e+08	8.40431	0.000288167
Mc3r	0.242552	1.44269e+08	8.4043	0.000288634
Gm37035	0.235621	1.44269e+08	8.40423	0.00029555
Ano7	0.233014	1.44269e+08	8.40421	0.000298781
Gm26632	0.233434	1.44269e+08	8.40421	0.000299759
Cpne7	1.22314	1.3926	8.8354	0.000445255
Tmem114	0.638671	2.61674	8.4215	0.000447301
Pcsk2	1.2309	1.3619	8.949	0.000457287
Cpne9	0.960078	2.15299	8.45169	0.000484731
Kcnc2	1.05899	1.71824	8.50506	0.000539353
C1ql3	1.31576	1.99576	8.52708	0.000635825
Cit	1.23983	1.40422	8.84742	0.000648074
Hopx	0.87263	1.9649	8.45242	0.000706665
Fam20a	0.787021	2.16338	8.4365	0.000774036
Rph3a	1.07952	1.66786	8.52012	0.000810892
Krt19	0.987284	2.01353	8.46217	0.00093222
Nek7	1.16841	1.49553	8.63204	0.00108006
Npas2	0.58829	2.36134	8.42174	0.00109082
Tpbgl	0.451745	3.16518	8.41126	0.00109346
Tmem132c	1.12745	1.55581	8.57089	0.00113367
Tacr3	0.61076	2.35899	8.42255	0.00134087
Palm3	0.779312	1.87056	8.44668	0.00138858
Dmrtc2	0.190441	1.44269e+08	8.40374	0.00145346
Etnppl	0.182442	1.44269e+08	8.40366	0.0014832
Cyp4f17	0.182362	1.44269e+08	8.40366	0.0014841
Gm28822	0.181246	1.44269e+08	8.40365	0.00148824
Slc30a8	0.179099	1.44269e+08	8.40363	0.00149771
Ftcd	0.178689	1.44269e+08	8.40363	0.00149976
9330136K24Rik	0.178307	1.44269e+08	8.40362	0.00150082
Ccno	0.170094	1.44269e+08	8.40354	0.00153677
Pamr1	0.858994	2.00699	8.4487	0.00161717
Lypd1	1.2207	1.73261	8.55293	0.0018359
St14	0.476109	2.83049	8.41308	0.00198888
Mpv17l	1.0412	1.53566	8.53837	0.00204759
Trpc6	0.346111	3.25864	8.40864	0.00219996
Car8	0.923137	1.64542	8.48491	0.00247836
Pcsk9	0.450798	2.4499	8.41545	0.0029178
Gm2464.1	0.226983	4.45552	8.40499	0.00299807
Pdzk1	0.226983	4.45552	8.40485	0.00299807
Glo1	1.07448	1.31894	8.68441	0.00337286
Inhbb	0.646867	2.02149	8.43129	0.00362493
Myl6b	0.922774	1.56759	8.49548	0.00368857
A330041J22Rik	0.298224	3.04048	8.40811	0.00408219
3110079O15Rik	0.4901	2.51703	8.41522	0.00438581
AU023762	0.444161	2.32911	8.41604	0.00447532
Rbp4	0.360727	2.84342	8.41021	0.00488641
Mkx	0.34776	2.62598	8.4107	0.00525876
Rftn1	0.87678	1.57205	8.48461	0.00552759
Tle3	1.06845	1.38297	8.62328	0.00581913
Thsd7b	0.973145	1.63665	8.49829	0.00587945
Ltc4s	0.257686	3.19249	8.40688	0.0061828
Col25a1	1.15722	1.43064	8.67621	0.00631429
Mvd	1.06748	1.26641	8.73996	0.00640226
Lipg	0.583594	1.93258	8.42845	0.00641234
Ninj1	0.429625	2.20958	8.41635	0.00661866
Cdh4	1.25599	1.40083	8.91099	0.00674051
Gabrd	0.230582	4.47248	8.40488	0.0067656
Pth2r	0.330268	2.93014	8.40896	0.00713467
Nmbr	0.193476	4.34463	8.40469	0.00719233
Grhpr	0.625662	1.78259	8.43648	0.00729446
B3gat2	1.07815	1.33209	8.67015	0.00766173
Rarb	0.483003	2.07746	8.42025	0.00823218
Gm13093	0.133402	1.44269e+08	8.40315	0.00831527
Gm47698	0.130651	1.44269e+08	8.40313	0.00836327
Gm49012	0.125643	1.44269e+08	8.40308	0.00842835
Gm45187	0.125637	1.44269e+08	8.40308	0.00842844
Acat3	0.125445	1.44269e+08	8.40308	0.00843144
4931423N10Rik	0.125329	1.44269e+08	8.40308	0.00843323
Kazald1	0.125252	1.44269e+08	8.40308	0.00843466
Cdc42ep5	0.423262	2.1076	8.41726	0.00843965
Ntf5	0.125302	1.44269e+08	8.40308	0.00844154
Xirp2	0.124701	1.44269e+08	8.40307	0.00844306
Cd6	0.124269	1.44269e+08	8.40307	0.00844988
Gapdhs	0.124319	1.44269e+08	8.40307	0.00845063
Tmem233	0.123632	1.44269e+08	8.40306	0.00846003
Ckm	0.12338	1.44269e+08	8.40306	0.00846447
Gm12116	0.123223	1.44269e+08	8.40306	0.00846747
Gm32585	0.12261	1.44269e+08	8.40305	0.00847666
Gm47079	0.122326	1.44269e+08	8.40305	0.00848232
Trim80	0.121979	1.44269e+08	8.40305	0.00848722
Nps	0.121155	1.44269e+08	8.40304	0.00850265
Lrrc74b	0.120876	1.44269e+08	8.40304	0.00850522
9530053A07Rik	0.120957	1.44269e+08	8.40304	0.00850575
Gm38225	0.119677	1.44269e+08	8.40302	0.00852595
Dntt	0.11963	1.44269e+08	8.40302	0.00853567
Gm14326	0.117531	1.44269e+08	8.403	0.00856834
B930018H19Rik	0.117071	1.44269e+08	8.403	0.00857107
AA467197	0.114003	1.44269e+08	8.40297	0.00862743
Ucn	0.114003	1.44269e+08	8.40297	0.00862743
Gm5148	0.431667	2.17921	8.41736	0.00879204
Tmem132d	0.674346	1.69801	8.44381	0.00882366
Ankrd34c	0.411144	2.20577	8.41513	0.00899043
Map3k6	0.314481	2.45552	8.41053	0.0094735
Gm20703	0.215292	3.45552	8.40546	0.00981821
Ripor2	1.04331	1.3344	8.63337	0.0101678
Slc35f3	0.573149	1.79551	8.43117	0.0102828
Tbccd1	0.524592	1.87243	8.42643	0.0104613
Olfm3	0.884742	1.44693	8.50564	0.0109082
Fam81a	0.742556	1.63079	8.45678	0.0114732
Slc25a48	0.425512	2.35591	8.4144	0.0124881
Nbl1	0.643055	1.81182	8.43783	0.0129767
Tdrd1	0.440752	2.10753	8.41796	0.0134835
A930033H14Rik	0.291505	2.41733	8.41027	0.0137551
Sun3	0.173547	4.04482	8.40429	0.0139463
Igkc	0.282844	2.99083	8.40797	0.0139469
D430001F17Rik	0.171953	4.04242	8.40427	0.0140026
Chia1	0.171619	4.0419	8.40424	0.0140149
Erich6	0.170547	4.04048	8.40437	0.0140483
Bdh2	0.169791	4.0392	8.40435	0.0140785
Cnksr1	0.169992	4.03724	8.40424	0.0141287
1700040D17Rik	0.168013	4.03661	8.40435	0.0141399
Armc4	0.166771	4.03451	8.40432	0.0141901
Ifitm7	0.165764	4.03256	8.40431	0.0142373
Mmrn2	0.275487	2.45552	8.40933	0.0144249
Upb1	0.275487	2.45552	8.40919	0.0144249
Cdh15	0.538517	1.71855	8.4308	0.014571
Emilin2	0.303333	2.26288	8.41101	0.0154109
Slc2a5	0.303333	2.26288	8.4111	0.0154109
Slitrk6	1.00487	1.29782	8.6246	0.0155434
Ccdc116	0.484835	1.77745	8.4258	0.0157889
Slc22a4	0.32983	2.13359	8.41281	0.0160494
Dgat2	0.739153	1.45552	8.47035	0.0171625
Srgap1	1.07586	1.13298	9.35267	0.0195383
Slc16a3	0.599185	1.58817	8.44055	0.0196765
Syt17	0.990612	1.3623	8.57803	0.0202257
Smad6	0.2133	3.44945	8.40552	0.0203058
Gper1	0.278884	2.46405	8.40922	0.0205955
Rprml	0.280016	2.46526	8.40926	0.020698
Plekhd1	0.238431	2.76131	8.40714	0.0209298
Jph1	0.435135	1.76364	8.42317	0.02148
Enpp3	0.203695	2.87056	8.40628	0.0216957
Itgb4	0.203695	2.87056	8.40624	0.0216957
Aldob	0.203694	2.87056	8.40614	0.0216957
BC024139	0.203694	2.87056	8.40608	0.0216957
1700097N02Rik	0.203694	2.87056	8.40609	0.0216957
Ppp1r14a	0.203694	2.87056	8.40611	0.0216957
Fam131b	1.02923	1.20972	8.75756	0.0218437
Lsr	0.579411	1.58876	8.43958	0.0225085
Itpripl2	0.234767	2.45552	8.40808	0.023212
Ppil6	0.234767	2.45552	8.40802	0.023212
Plin5	0.264251	2.23313	8.40974	0.0235865
Fam159b	0.26425	2.23313	8.40989	0.0235866
Pcdhga5	0.292269	2.09295	8.41167	0.0236224
Gm26881	0.51651	1.69133	8.42997	0.0239332
Rpusd4	0.465194	1.66197	8.42662	0.0255738
Col4a4	0.505695	1.75734	8.4274	0.0257781
Synpo2	0.915571	1.30691	8.55354	0.0259706
Msantd1	0.661772	1.50912	8.45322	0.0260137
Tdrp	0.655952	1.45635	8.45579	0.0265463
Tmie	0.786192	1.33353	8.49803	0.0275575
Entpd2	0.383235	1.89299	8.41696	0.0276831
Galnt18	0.72734	1.40142	8.47405	0.0279703
1700016K19Rik	0.565318	1.54688	8.43976	0.0282593
Sphkap	0.958769	1.31204	8.58416	0.0285397
Tiam2	0.279595	2.26275	8.40991	0.0308264
Nabp1	0.591187	1.49153	8.44516	0.0312712
Epn3	0.270671	2.54742	8.40804	0.0315678
Gpx3	0.845502	1.34567	8.51497	0.0324047
Slc17a8	0.570392	1.62788	8.4367	0.0328583
Grm2	0.975063	1.20784	8.67571	0.0336277
Vps25	0.28129	1.94095	8.41219	0.0344661
Batf3	0.250791	2.38622	8.4091	0.035382
Gm34006	0.253102	2.04048	8.41038	0.0360816
Ido2	0.253101	2.04048	8.41049	0.0360816
Ltbp1	0.429524	1.75601	8.42259	0.0363566
Pdlim2	0.226864	2.43678	8.40798	0.0364234
2010300C02Rik	0.410954	1.67701	8.42296	0.0367459
Has1	0.1592	3.04048	8.40488	0.0368785
Acad10	0.159148	3.04043	8.40484	0.0368964
Gm14295	0.159124	3.04041	8.40489	0.0369016
Gm14019	0.15916	3.04044	8.4048	0.0369024
Gm14412	0.159147	3.04043	8.40483	0.0369103
2310043M15Rik	0.159154	3.04044	8.40485	0.036928
Hist1h2be	0.159237	3.04052	8.40486	0.0369499
Vmn2r85	0.1596	3.04089	8.40483	0.0369617
Cd70	0.159268	3.04055	8.40498	0.0369884
Nfkb2	0.159476	3.04077	8.40496	0.037001
Slc26a3	0.159283	3.04057	8.40502	0.037007
Ushbp1	0.159353	3.04064	8.40501	0.0370107
2410137M14Rik	0.159677	3.04098	8.40498	0.0370158
Sntg2	0.317005	1.88292	8.41412	0.0371976
Kcnj6	0.601451	1.45144	8.44931	0.0374491
Ckap2	0.223443	2.19249	8.40872	0.0380456
Col5a3	0.223443	2.19249	8.40852	0.0380456
Arhgef26	0.713853	1.37688	8.47526	0.0383985
P4ha2	0.583208	1.44617	8.44708	0.0386682
Col5a1	0.304543	1.86666	8.41423	0.0387047
Rab27b	0.763938	1.3266	8.49316	0.0389128
Gm29683	0.19219	2.45552	8.40685	0.0399999
Ska1	0.19219	2.45552	8.40675	0.0399999
Gm4793	0.192189	2.45552	8.40677	0.0399999
Gm26764	0.19219	2.45552	8.40671	0.0399999
C1qtnf2	0.323114	1.71856	8.41655	0.0426154
Epha1	0.343953	1.68548	8.41817	0.0435834
Dtwd1	0.450261	1.5999	8.42747	0.0448763
Gm48420	0.270394	1.80344	8.41301	0.0482396
Mthfs	0.270393	1.80344	8.41283	0.0482397
Mmp2	0.398897	1.56339	8.42473	0.0496674
Col9a1	0.30458	1.76573	8.41481	0.0497178
Muc15	0.367981	1.66236	8.42008	0.050294
Prox1	1.09747	1.14432	9.52756	0.0504547
Carns1	0.362277	1.59466	8.42091	0.0508943
Ptger3	0.41612	1.50792	8.42707	0.0509556
Cdhr1	0.649597	1.34874	8.46434	0.0517957
Medag	0.242038	1.87056	8.41108	0.0522952
Fam151b	0.242038	1.87056	8.41126	0.0522952
Ptgs1	0.226138	2.19929	8.40855	0.0527183
Smoc1	0.914451	1.18154	8.62659	0.053268
H2-K1	0.842799	1.23378	8.54821	0.053284
Dera	0.446069	1.45552	8.43119	0.0540285
Glcci1	0.510737	1.42333	8.43893	0.054154
A730098A19Rik	0.344879	1.68551	8.4181	0.0542927
Neb	0.223991	2.19441	8.4087	0.0544106
Lin7b	0.636831	1.31078	8.46497	0.0545826
Thrb	0.492688	1.52526	8.43339	0.0555727
Slc6a13	0.212207	1.97009	8.409	0.0578438
Trim30d	0.212207	1.97009	8.40916	0.0578438
Prss43	0.0714831	1.44269e+08	8.40254	0.0579348
Gm14005	0.0681031	1.44269e+08	8.40251	0.0581051
Layn	0.0678738	1.44269e+08	8.40251	0.0581173
Olfr128	0.0677383	1.44269e+08	8.40251	0.0581245
Slamf9	0.0675801	1.44269e+08	8.40251	0.058133
Scgb3a1	0.0675801	1.44269e+08	8.40251	0.058133
Klhl41	0.0672934	1.44269e+08	8.40251	0.0581484
Gm11674	0.0672934	1.44269e+08	8.40251	0.0581484
Gm19656	0.0672491	1.44269e+08	8.40251	0.0581508
Vmn2r86	0.0672405	1.44269e+08	8.40251	0.0581513
Pkdrej	0.0672405	1.44269e+08	8.40251	0.0581513
Olfr1406	0.0672221	1.44269e+08	8.40251	0.0581523
Rpl10l	0.0672177	1.44269e+08	8.40251	0.0581525
Gucy1b2	0.0671433	1.44269e+08	8.4025	0.0581566
Plscr5	0.0671433	1.44269e+08	8.4025	0.0581566
A530065N20Rik	0.0671433	1.44269e+08	8.4025	0.0581566
Pon3	0.0669875	1.44269e+08	8.4025	0.0581651
Dnmt3l	0.0669722	1.44269e+08	8.4025	0.0581659
Gm44226	0.0669162	1.44269e+08	8.4025	0.058169
Pparg	0.0669162	1.44269e+08	8.4025	0.058169
Gm21987	0.0669162	1.44269e+08	8.4025	0.058169
Siglecf	0.0668894	1.44269e+08	8.4025	0.0581704
Mcpt1	0.0655548	1.44269e+08	8.40249	0.058245
Gm17056	0.0655548	1.44269e+08	8.40249	0.058245
4930544F09Rik	0.0655548	1.44269e+08	8.40249	0.058245
Opn1sw	0.0653019	1.44269e+08	8.40249	0.0582595
Gm36198	0.0653019	1.44269e+08	8.40249	0.0582595
Gm44956	0.0652584	1.44269e+08	8.40249	0.058262
Gm32401	0.0651387	1.44269e+08	8.40249	0.0582689
Gm46516	0.0647921	1.44269e+08	8.40248	0.058289
Pla2r1	0.0647432	1.44269e+08	8.40248	0.0582919
Gm26779	0.0645061	1.44269e+08	8.40248	0.0583058
Gm20744	0.0645061	1.44269e+08	8.40248	0.0583058
Gm34759	0.0644676	1.44269e+08	8.40248	0.0583081
Opn5	0.0644676	1.44269e+08	8.40248	0.0583081
Agxt2	0.0644652	1.44269e+08	8.40248	0.0583082
Gm15389	0.064393	1.44269e+08	8.40248	0.0583125
Arl9	0.0643927	1.44269e+08	8.40248	0.0583125
Myo1h	0.0643927	1.44269e+08	8.40248	0.0583125
Ropn1	0.064325	1.44269e+08	8.40248	0.0583165
Tmem262	0.064325	1.44269e+08	8.40248	0.0583165
Alx4	0.0643153	1.44269e+08	8.40248	0.0583171
Ghrh	0.0643153	1.44269e+08	8.40248	0.0583171
Gm6117	0.0642853	1.44269e+08	8.40248	0.0583188
Gm4763	0.0642853	1.44269e+08	8.40248	0.0583188
Vmn1r76	0.064274	1.44269e+08	8.40248	0.0583195
Gm13481	0.0642735	1.44269e+08	8.40248	0.0583195
Gm20605	0.0642735	1.44269e+08	8.40248	0.0583195
Cidec	0.0642689	1.44269e+08	8.40248	0.0583198
1700119I11Rik	0.0642689	1.44269e+08	8.40248	0.0583198
Styxl1	0.0642659	1.44269e+08	8.40248	0.05832
Art5	0.0642659	1.44269e+08	8.40248	0.05832
9830004L10Rik	0.0642299	1.44269e+08	8.40248	0.0583221
Serpina9	0.0642299	1.44269e+08	8.40248	0.0583221
Mylk3	0.0642247	1.44269e+08	8.40248	0.0583224
Gm31557	0.0642247	1.44269e+08	8.40248	0.0583224
Gm13855	0.0642037	1.44269e+08	8.40248	0.0583237
Sphk1	0.0642037	1.44269e+08	8.40248	0.0583237
Cd37	0.0641991	1.44269e+08	8.40248	0.058324
Gm44763	0.0641991	1.44269e+08	8.40248	0.058324
Grip1os2	0.0641991	1.44269e+08	8.40248	0.058324
A730004F24Rik	0.0641813	1.44269e+08	8.40248	0.058325
Gm27209	0.0641813	1.44269e+08	8.40248	0.058325
Gm17094	0.0641737	1.44269e+08	8.40248	0.0583255
Gipc3	0.0641737	1.44269e+08	8.40248	0.0583255
Il17b	0.0641737	1.44269e+08	8.40248	0.0583255
Gm36325	0.0641733	1.44269e+08	8.40248	0.0583255
Irak4	0.0641733	1.44269e+08	8.40248	0.0583255
Gm15638	0.0641733	1.44269e+08	8.40248	0.0583255
AC156023.3	0.0641733	1.44269e+08	8.40248	0.0583255
Gm26697	0.064166	1.44269e+08	8.40248	0.0583259
Fa2h	0.064166	1.44269e+08	8.40248	0.0583259
Gm16279	0.064166	1.44269e+08	8.40248	0.0583259
A630001G21Rik	0.0641106	1.44269e+08	8.40248	0.0583292
Kcne2	0.0641106	1.44269e+08	8.40248	0.0583292
Ttll8	0.0640984	1.44269e+08	8.40248	0.05833
E130018N17Rik	0.0640823	1.44269e+08	8.40248	0.0583309
Gm12031	0.0640823	1.44269e+08	8.40248	0.0583309
Cass4	0.0640473	1.44269e+08	8.40248	0.058333
Gm49357	0.0640333	1.44269e+08	8.40248	0.0583338
Gm10369	0.0640217	1.44269e+08	8.40248	0.0583345
Gm26738	0.0640217	1.44269e+08	8.40248	0.0583345
Ankk1	0.0640089	1.44269e+08	8.40248	0.0583353
4921534H16Rik	0.0640089	1.44269e+08	8.40248	0.0583353
Gm11444	0.0640089	1.44269e+08	8.40248	0.0583353
Gsdmc4	0.0640089	1.44269e+08	8.40248	0.0583353
Alkal2	0.0640082	1.44269e+08	8.40248	0.0583353
Gm16337	0.0640011	1.44269e+08	8.40248	0.0583358
Fam227b	0.0639907	1.44269e+08	8.40248	0.0583364
Olfr639	0.0639907	1.44269e+08	8.40248	0.0583364
Klrb1c	0.0639524	1.44269e+08	8.40247	0.0583387
Scarf1	0.0639524	1.44269e+08	8.40247	0.0583387
Gm15893	0.0639524	1.44269e+08	8.40247	0.0583387
Gm20513	0.0639524	1.44269e+08	8.40247	0.0583387
Gm29156	0.0639505	1.44269e+08	8.40247	0.0583388
Cib4	0.0639457	1.44269e+08	8.40247	0.0583391
Olfr967	0.0639457	1.44269e+08	8.40247	0.0583391
AU022751	0.0639277	1.44269e+08	8.40247	0.0583402
Slc15a5	0.0639277	1.44269e+08	8.40247	0.0583402
Fndc8	0.0639277	1.44269e+08	8.40247	0.0583402
Tshb	0.0639227	1.44269e+08	8.40247	0.0583405
F420014N23Rik	0.0639227	1.44269e+08	8.40247	0.0583405
Grap2	0.0639227	1.44269e+08	8.40247	0.0583405
Gm28723	0.0638808	1.44269e+08	8.40247	0.058343
Gm45799	0.0638808	1.44269e+08	8.40247	0.058343
Cntd1	0.0638808	1.44269e+08	8.40247	0.058343
Fam166a	0.0638802	1.44269e+08	8.40247	0.058343
Mfsd6l	0.0638802	1.44269e+08	8.40247	0.058343
Rgsl1	0.0638789	1.44269e+08	8.40247	0.0583431
4933439N14Rik	0.0638789	1.44269e+08	8.40247	0.0583431
Sntn	0.063839	1.44269e+08	8.40247	0.0583455
Gm13522	0.0637413	1.44269e+08	8.40247	0.0583514
Loxhd1	0.0637413	1.44269e+08	8.40247	0.0583514
Gm46224	0.0636948	1.44269e+08	8.40247	0.0583542
Ston1	0.0636948	1.44269e+08	8.40247	0.0583542
Gm11739	0.063681	1.44269e+08	8.40247	0.058355
Gm10570	0.063609	1.44269e+08	8.40247	0.0583594
Gm39463	0.063609	1.44269e+08	8.40247	0.0583594
Sp100	0.063523	1.44269e+08	8.40247	0.0583646
1700125H20Rik	0.063523	1.44269e+08	8.40247	0.0583646
Tmem210	0.0635165	1.44269e+08	8.40247	0.058365
Gm16401	0.0635165	1.44269e+08	8.40247	0.058365
Bcl3	0.0635165	1.44269e+08	8.40247	0.058365
Wnt16	0.0634977	1.44269e+08	8.40247	0.0583661
Dpys	0.0634755	1.44269e+08	8.40247	0.0583674
Naip2	0.0634402	1.44269e+08	8.40247	0.0583696
Adgre4	0.0634402	1.44269e+08	8.40247	0.0583696
Teddm1b	0.0634309	1.44269e+08	8.40247	0.0583702
Gm14228	0.0634218	1.44269e+08	8.40247	0.0583707
Gm44570	0.0634218	1.44269e+08	8.40247	0.0583707
Lypd2	0.0634218	1.44269e+08	8.40247	0.0583707
Gpr55	0.0633911	1.44269e+08	8.40247	0.0583726
E330018M18Rik	0.0633911	1.44269e+08	8.40247	0.0583726
AU022754	0.0633911	1.44269e+08	8.40247	0.0583726
Pou2af1	0.0633888	1.44269e+08	8.40247	0.0583727
Gm26592	0.0633713	1.44269e+08	8.40247	0.0583738
AB124611	0.0633713	1.44269e+08	8.40247	0.0583738
Gm16229	0.0633135	1.44269e+08	8.40247	0.0583773
Unc5cl	0.0633135	1.44269e+08	8.40247	0.0583773
Gm40055	0.0633033	1.44269e+08	8.40247	0.0583779
Gm37165	0.0633033	1.44269e+08	8.40247	0.0583779
Gm14061	0.063268	1.44269e+08	8.40247	0.0583801
Vmn1r47	0.0632658	1.44269e+08	8.40247	0.0583802
Gm10373	0.0632233	1.44269e+08	8.40247	0.0583828
9530034E10Rik	0.0631695	1.44269e+08	8.40247	0.0583861
Fam229a	0.0631695	1.44269e+08	8.40247	0.0583861
Gm9917	0.0631695	1.44269e+08	8.40247	0.0583861
Uts2b	0.0631695	1.44269e+08	8.40247	0.0583861
Ppef2	0.0631519	1.44269e+08	8.40247	0.0583872
Gm47093	0.0631519	1.44269e+08	8.40247	0.0583872
Cd300c2	0.0631519	1.44269e+08	8.40247	0.0583872
Gm5415	0.0630778	1.44269e+08	8.40247	0.0583918
Gm32834	0.0630207	1.44269e+08	8.40247	0.0583953
Gm12670	0.062277	1.44269e+08	8.40246	0.0584417
Gm47221	0.062277	1.44269e+08	8.40246	0.0584417
Olfr1260	0.0621898	1.44269e+08	8.40246	0.0584472
Wt1os	0.0621898	1.44269e+08	8.40246	0.0584472
Gm12440	0.0620898	1.44269e+08	8.40246	0.0584535
Gsto2	0.0620898	1.44269e+08	8.40246	0.0584535
Naip6	0.0620781	1.44269e+08	8.40246	0.0584542
Rpl39l	0.0620781	1.44269e+08	8.40246	0.0584542
Cpa5	0.0619877	1.44269e+08	8.40246	0.05846
Gm17745	0.061926	1.44269e+08	8.40246	0.0584639
Nlrp12	0.061698	1.44269e+08	8.40245	0.0584785
Gm15406	0.0616125	1.44269e+08	8.40245	0.058484
Npsr1	0.0616125	1.44269e+08	8.40245	0.058484
Ctrcos	0.0615131	1.44269e+08	8.40245	0.0584904
Gm44731	0.0615131	1.44269e+08	8.40245	0.0584904
Gm36908	0.0615131	1.44269e+08	8.40245	0.0584904
Gm35019	0.0614709	1.44269e+08	8.40245	0.0584932
Gm47936	0.0614709	1.44269e+08	8.40245	0.0584932
Fam205a1	0.0612042	1.44269e+08	8.40245	0.0585105
Fsd2	0.0612042	1.44269e+08	8.40245	0.0585105
A330033J07Rik	0.0612042	1.44269e+08	8.40245	0.0585105
Gm17949	0.0612042	1.44269e+08	8.40245	0.0585105
Nat2	0.0609661	1.44269e+08	8.40245	0.0585261
Gm7361	0.0608633	1.44269e+08	8.40245	0.0585329
Gm49046	0.0608633	1.44269e+08	8.40245	0.0585329
4930500F10Rik	0.0608516	1.44269e+08	8.40245	0.0585337
Rho	0.0608513	1.44269e+08	8.40245	0.0585337
4930512P04Rik	0.0606163	1.44269e+08	8.40244	0.0585492
Trac	0.0606163	1.44269e+08	8.40244	0.0585492
Gm43403	0.0605573	1.44269e+08	8.40244	0.0585532
Olfr312	0.0605573	1.44269e+08	8.40244	0.0585532
Gm47841	0.0605573	1.44269e+08	8.40244	0.0585532
Otop1	0.0602018	1.44269e+08	8.40244	0.058577
Gm36287	0.0602018	1.44269e+08	8.40244	0.058577
Eppk1	0.0602018	1.44269e+08	8.40244	0.058577
Gm37469	0.059854	1.44269e+08	8.40244	0.0586006
4931431C16Rik	0.059854	1.44269e+08	8.40244	0.0586006
Galr2	0.059854	1.44269e+08	8.40244	0.0586006
Gm11361	0.059854	1.44269e+08	8.40244	0.0586006
Slc22a1	0.059854	1.44269e+08	8.40244	0.0586006
Hmx3	0.0598128	1.44269e+08	8.40244	0.0586034
Tdh	0.0598128	1.44269e+08	8.40244	0.0586034
Slc28a3	0.0598128	1.44269e+08	8.40244	0.0586034
Dnmt3aos	0.0598128	1.44269e+08	8.40244	0.0586034
Gm33050	0.0595516	1.44269e+08	8.40243	0.0586213
Foxn4	0.0595516	1.44269e+08	8.40243	0.0586213
Cxcr6	0.0595516	1.44269e+08	8.40243	0.0586213
Pla2g4b	0.0589105	1.44269e+08	8.40243	0.0586659
Cdhr5	0.0589105	1.44269e+08	8.40243	0.0586659
Gm20659	0.0589105	1.44269e+08	8.40243	0.0586659
Gm48535	0.0589105	1.44269e+08	8.40243	0.0586659
Vpreb2	0.0589105	1.44269e+08	8.40243	0.0586659
Sowahb	0.0584668	1.44269e+08	8.40242	0.0586974
Cd79b	0.0584668	1.44269e+08	8.40242	0.0586974
Zdhhc19	0.0584668	1.44269e+08	8.40242	0.0586974
Gm10069	0.0582482	1.44269e+08	8.40242	0.0587131
Gm38590	0.0582482	1.44269e+08	8.40242	0.0587131
Chrm4	0.0581006	1.44269e+08	8.40242	0.0587237
S100a2	0.0581006	1.44269e+08	8.40242	0.0587237
9330198I05Rik	0.0581006	1.44269e+08	8.40242	0.0587237
Gm47725	0.0580852	1.44269e+08	8.40242	0.0587248
Cd3d	0.0580852	1.44269e+08	8.40242	0.0587248
Mir142hg	0.0580852	1.44269e+08	8.40242	0.0587248
Kif18b	0.0580852	1.44269e+08	8.40242	0.0587248
Tnfrsf17	0.0580852	1.44269e+08	8.40242	0.0587248
Cd226	0.0580852	1.44269e+08	8.40242	0.0587248
Gm13999	0.0577913	1.44269e+08	8.40242	0.0587462
D330046F09Rik	0.0577913	1.44269e+08	8.40242	0.0587462
Gm47071	0.0577913	1.44269e+08	8.40242	0.0587462
Il7r	0.0577913	1.44269e+08	8.40242	0.0587462
Lpar1	0.492403	1.47043	8.43586	0.0587602
Gm26718	0.056918	1.44269e+08	8.40241	0.0588109
Pabpn1l	0.056918	1.44269e+08	8.40241	0.0588109
Olfr366	0.0567101	1.44269e+08	8.40241	0.0588266
Ube4bos3	0.0567101	1.44269e+08	8.40241	0.0588266
Slc5a1	0.0567101	1.44269e+08	8.40241	0.0588266
Kpna7	0.0567101	1.44269e+08	8.40241	0.0588266
Vmn1r49	0.0567101	1.44269e+08	8.40241	0.0588266
Gm21988	0.124056	3.47173	8.40388	0.0598208
Rbpms	0.443415	1.45251	8.43124	0.0600021
Chst14	0.121098	3.46759	8.40378	0.0601112
Il10ra	0.117389	3.46287	8.40372	0.0604429
Susd1	0.11693	3.46208	8.40367	0.0604998
Arf4os	0.11571	3.46048	8.40373	0.0606124
Lhx4	0.115458	3.46015	8.40369	0.0606361
Gm37751	0.115147	3.45999	8.40362	0.0606477
Myl3	0.114961	3.4595	8.40366	0.0606824
Cd302	0.306333	1.61772	8.4171	0.0606951
Pik3r5	0.114699	3.45901	8.40369	0.0607172
4732414G09Rik	0.114577	3.45879	8.40369	0.060733
Gp5	0.114516	3.45876	8.40368	0.0607349
Slc25a35	0.113953	3.45789	8.40369	0.0607969
Capn11	0.113903	3.45775	8.40371	0.0608069
Flvcr2	0.113825	3.45771	8.40368	0.06081
Olfr373	0.113764	3.45759	8.40369	0.0608184
Gbp6	0.1137	3.4575	8.40368	0.0608246
Tas1r3	0.113516	3.45723	8.40371	0.0608444
Slc35g3	0.113422	3.45709	8.40367	0.060854
B930025P03Rik	0.113387	3.45703	8.40371	0.0608584
Lipo2	0.113059	3.45671	8.40361	0.0608816
Nod2	0.204636	2.49925	8.4067	0.0608869
Eno1b	0.112912	3.45602	8.40378	0.0609324
Dcdc2b	0.112433	3.45577	8.40377	0.0609486
Gm10440	0.112434	3.4557	8.40375	0.0609539
Cyp4x1os	0.112425	3.45569	8.40375	0.060954
Nxph1	0.996541	1.16221	8.7777	0.0610498
Baiap2l1	0.111228	3.45366	8.40369	0.0611002
AA387200	0.111139	3.45341	8.40365	0.0611187
Gm45441	0.110398	3.4524	8.40364	0.0611904
Gm43118	0.11024	3.45215	8.40365	0.0612083
4833427G06Rik	0.110239	3.45208	8.40368	0.061214
4930534D22Rik	0.109961	3.45153	8.40357	0.0612556
Gzmk	0.109758	3.45117	8.40356	0.0612818
4931422A03Rik	0.109306	3.45075	8.40373	0.0613093
Tnxb	0.109363	3.45073	8.40364	0.061311
AW121686	0.108466	3.44961	8.40374	0.0613915
6430550D23Rik	0.10946	3.44966	8.40367	0.0613922
Mpp4	0.108387	3.4495	8.40374	0.0613991
Gm6569	0.107967	3.44812	8.40366	0.0615004
Hes3	0.107338	3.44728	8.40371	0.0615612
Gm16838	0.107264	3.44702	8.40363	0.0615805
Rgs13	0.106026	3.44534	8.40371	0.0617017
Ccdc102a	0.104802	3.4429	8.40362	0.0618801
Gm12405	0.101838	3.43812	8.4036	0.0622284
Gm10762	0.347136	1.51863	8.42124	0.0635214
Ankrd9	0.585543	1.39726	8.44968	0.0638045
Ccdc3	0.293192	1.65739	8.41543	0.0645852
Mpg	0.663253	1.27855	8.47458	0.0646607
Tspo	0.180776	2.13359	8.4076	0.065428
Olfr267	0.180776	2.13359	8.40744	0.065428
Eps8l2	0.180776	2.13359	8.40739	0.065428
Adat2	0.180776	2.13359	8.40736	0.065428
Cdca5	0.180776	2.13359	8.40732	0.065428
Zap70	0.440221	1.47497	8.42926	0.0662505
Otop3	0.166925	2.37918	8.40666	0.0693903
Nr3c1	0.708527	1.23689	8.49342	0.0700942
Ostf1	0.514476	1.33078	8.44493	0.0702959
Tuba4a	0.823583	1.22811	8.5375	0.071325
Ece1	0.740663	1.20847	8.50883	0.072287
Ogfrl1	0.921921	1.14725	8.66882	0.0722938
H2-Q2	0.231059	1.71855	8.41145	0.0724878
Msc	0.147603	2.45552	8.4055	0.0738458
Zbtb7b	0.147603	2.45552	8.40538	0.0738459
Olfr1033	0.147603	2.45552	8.40532	0.0738459
Rspo4	0.147591	2.45551	8.40561	0.0738505
Gm15747	0.147532	2.45545	8.40565	0.0738744
Prox2os	0.147647	2.45556	8.40547	0.0739031
Sgo1	0.147775	2.4557	8.40549	0.0739292
Gm15594	0.147709	2.45563	8.4056	0.0739808
Gm46440	0.14801	2.45594	8.40559	0.074001
Gm38604	0.164682	3.06584	8.40499	0.0744022
Nudt13	0.544178	1.3224	8.44892	0.0751872
Aste1	0.561785	1.27956	8.45609	0.0756543
Kcnj12	0.542595	1.29259	8.45123	0.0759508
Gm26722	0.46977	1.34232	8.43853	0.0761582
Lyplal1	0.340109	1.4548	8.42169	0.0767746
St8sia6	0.462805	1.4005	8.43482	0.0774373
Krt26	0.131332	2.90915	8.40475	0.0779703
Dhx58	0.137648	2.9334	8.40483	0.0784721
Pdlim4	0.50507	1.30005	8.44462	0.0794192
Creg1	0.845052	1.16815	8.57488	0.0803212
Gm11696	0.316843	1.45552	8.42029	0.0809308
Rhoh	0.340994	1.55285	8.421	0.0814373
P2ry1	0.624297	1.2751	8.46709	0.0814723
Alkbh2	0.376629	1.40204	8.42612	0.082232
Arhgef16	0.240988	1.73421	8.41166	0.0828265
Prdm1	0.201058	1.77745	8.40989	0.0828987
Nfe2l2	0.201058	1.77745	8.4099	0.0828987
9130019O22Rik	0.201058	1.77745	8.40997	0.0828987
Irak2	0.201058	1.77745	8.40959	0.0828988
Grem2	0.77366	1.16817	8.53429	0.0832857
Hrh1	0.299745	1.67166	8.41626	0.0846162
Scnn1b	0.216352	2.24003	8.40742	0.0849073
Rasgrf1	0.54157	1.3072	8.45034	0.0852936
Col6a2	0.342796	1.45951	8.42177	0.0856437
E2f1	0.445481	1.34353	8.43455	0.0860196
Cdk18	0.277948	1.6049	8.41428	0.087031
Zdhhc12	0.558553	1.26114	8.4551	0.087496
Hmgn3	0.924199	1.11365	8.7218	0.0875488
Gm13205	0.418217	1.32624	8.43278	0.0878931
Incenp	0.51011	1.27617	8.44714	0.0891305
Hmbs	0.496842	1.27109	8.4462	0.0897321
Ybey	0.41717	1.3548	8.43232	0.090579
Pigv	0.380368	1.34807	8.42831	0.0914228
Man1a	0.651553	1.21835	8.48092	0.09289
Reep6	0.398478	1.31802	8.43089	0.094119
Zfp868	0.598849	1.21374	8.46867	0.0945256
Epcam	0.245667	1.55845	8.41414	0.094992
Asb16	0.264928	1.69345	8.41335	0.095365
Amigo3	0.220162	1.58105	8.41212	0.0967854
Cd9	0.649131	1.19434	8.48361	0.0967953
Tbc1d4	0.660747	1.20238	8.48629	0.0970631
Gm28905	0.265653	1.45552	8.41682	0.0971307
Avpr1a	0.214498	1.979	8.40905	0.0974927
Gm26606	0.169452	1.87056	8.40817	0.0982269
Stap2	0.169452	1.87056	8.40795	0.0982269
Slc26a4	0.169452	1.87056	8.40795	0.0982269

## Sheet: DLG-vMG-VPL
Gene	logFC	unshrunk.logFC	logCPM	PValue
Gm10457	0.645443	6.19555	8.5754	8.36946e-05
Lrrc39	0.194944	1.44269e+08	8.56911	0.0011018
Gm15991	0.276034	3.34768	8.57215	0.00416623
Slc18a2	1.28195	1.37003	9.34897	0.00663115
Gm26835	0.133366	1.44269e+08	8.56848	0.00689281
Cxcr2	0.132652	1.44269e+08	8.56847	0.0069012
Gm5427	0.132604	1.44269e+08	8.56847	0.00690174
Prss32	0.132566	1.44269e+08	8.56847	0.00690218
Gm31452	0.132444	1.44269e+08	8.56847	0.0069036
Gm47689	0.132298	1.44269e+08	8.56847	0.00690555
Gm14540	0.131895	1.44269e+08	8.56846	0.00690998
A430073D23Rik	0.131864	1.44269e+08	8.56846	0.00691037
Olfr1385	0.131864	1.44269e+08	8.56846	0.00691037
Gm49016	0.131364	1.44269e+08	8.56846	0.00691631
Atxn7l1os1	0.130852	1.44269e+08	8.56845	0.00692249
Sycp2	0.38715	2.19567	8.57992	0.00944535
Pcdhgc3	0.329181	2.41807	8.57647	0.0095556
Gm26548	0.182309	4.19561	8.56973	0.0106098
Fam129c	0.380783	2.18468	8.58008	0.0151089
Arhgap10	0.468437	1.85161	8.58857	0.0151941
Spc25	0.287184	2.38832	8.57515	0.0155104
Grap	0.219209	3.02575	8.57158	0.0158824
Btg3	0.254109	2.61071	8.57348	0.0160301
Wnk4	0.338061	2.02575	8.57933	0.0204212
Cpt1a	0.585409	1.57743	8.60581	0.0226922
Trpv4	0.243271	2.34768	8.57399	0.0266171
Lta	0.170997	3.19553	8.57025	0.0286451
Hic1	0.171108	3.19564	8.57028	0.028668
4930509G22Rik	0.171055	3.19558	8.57031	0.0286755
Gm13629	0.171021	3.19555	8.57033	0.0286774
AI839979	0.171237	3.19577	8.57029	0.0286787
Serpinc1	0.208205	2.61071	8.57205	0.0295694
Rarres2	0.298752	2.42156	8.57518	0.0300412
Dok3	0.574764	1.51893	8.60656	0.0320061
Hspb1	0.346396	1.78064	8.58207	0.0341275
Gm4707	0.390456	1.67783	8.58682	0.0357246
Cox7b2	0.255876	2.6356	8.57322	0.0384685
Gm3448	0.232513	2.12529	8.57459	0.0410022
Gm4793	0.232513	2.12529	8.57441	0.0410022
2900060B14Rik	0.523118	1.46678	8.60392	0.0422731
Gm36899	0.287242	1.8331	8.57884	0.0430533
Zfp82	0.197285	2.28878	8.57284	0.048878
Itpr3	0.197285	2.28878	8.57279	0.048878
Ahrr	0.197285	2.28878	8.57279	0.048878
Lrig3	0.197285	2.28878	8.57259	0.048878
Smad9	0.288854	1.83636	8.57866	0.0491608
Gm34425	0.123068	3.6151	8.56893	0.050039
Cdhr3	0.12306	3.61448	8.56898	0.0500764
Apol8	0.122931	3.61441	8.56897	0.0500801
Lrp8os2	0.121319	3.61255	8.56892	0.0501929
Gm11149	0.121531	3.61189	8.56908	0.0502323
Rxfp1	0.121493	3.61182	8.56908	0.0502365
Folh1	0.121377	3.61166	8.56911	0.050246
Hist1h1b	0.121332	3.6116	8.56909	0.05025
Amh	0.121177	3.61139	8.56908	0.0502621
Gm42957	0.121028	3.6112	8.56908	0.0502741
Trim12a	0.120916	3.61114	8.56903	0.0502778
Zmynd12	0.120145	3.60999	8.56909	0.050347
Cfap58	0.120074	3.60989	8.56907	0.0503529
Procr	0.119967	3.60976	8.56911	0.050361
Slc12a8	0.119968	3.60975	8.56907	0.0503617
Gm36283	0.119945	3.60971	8.56907	0.0503637
Gm11423	0.119887	3.60963	8.56907	0.0503686
4930558K02Rik	0.119839	3.60957	8.56908	0.0503727
Gm13111	0.119807	3.60953	8.56909	0.0503751
Psapl1	0.119693	3.60937	8.56908	0.0503848
Pkp3	0.11967	3.60934	8.56909	0.0503867
Slamf1	0.119303	3.60885	8.56902	0.0504165
Adamts15	0.906085	1.23934	8.74632	0.0511436
Impa2	0.204675	2.59712	8.57215	0.0512599
9430085M18Rik	0.0688043	1.44269e+08	8.56784	0.0523176
Stpg4	0.0688043	1.44269e+08	8.56784	0.0523176
4930445B16Rik	0.0687597	1.44269e+08	8.56784	0.0523198
Gm47403	0.0687597	1.44269e+08	8.56784	0.0523198
Gm33023	0.0687121	1.44269e+08	8.56784	0.052322
Tac4	0.0686599	1.44269e+08	8.56784	0.0523245
4930532I03Rik	0.068633	1.44269e+08	8.56784	0.0523258
Gm10874	0.0685918	1.44269e+08	8.56784	0.0523278
Nmrk2	0.0685918	1.44269e+08	8.56784	0.0523278
Zfp957	0.0685918	1.44269e+08	8.56784	0.0523278
Ankdd1b	0.0685918	1.44269e+08	8.56784	0.0523278
Cyp2c23	0.0685918	1.44269e+08	8.56784	0.0523278
Gm13056	0.0685844	1.44269e+08	8.56784	0.0523282
9230112J17Rik	0.0685844	1.44269e+08	8.56784	0.0523282
Gm15829	0.0685844	1.44269e+08	8.56784	0.0523282
Gm19719	0.0685562	1.44269e+08	8.56784	0.0523295
Rad51b	0.0685492	1.44269e+08	8.56784	0.0523299
Gm26588	0.0684992	1.44269e+08	8.56784	0.0523323
Gm12405	0.0684285	1.44269e+08	8.56784	0.0523357
Pou1f1	0.0684057	1.44269e+08	8.56784	0.0523368
Spi1	0.068403	1.44269e+08	8.56784	0.0523369
Bmp8a	0.0683228	1.44269e+08	8.56784	0.0523408
Gm16033	0.0683228	1.44269e+08	8.56784	0.0523408
Abcc3	0.0683184	1.44269e+08	8.56784	0.052341
Fgf8	0.0683184	1.44269e+08	8.56784	0.052341
Wfdc21	0.0683002	1.44269e+08	8.56784	0.0523418
Gm12744	0.0682966	1.44269e+08	8.56784	0.052342
Gm42882	0.0682794	1.44269e+08	8.56784	0.0523429
1700015I17Rik	0.0682406	1.44269e+08	8.56784	0.0523447
Zglp1	0.0681588	1.44269e+08	8.56784	0.0523487
Gm44987	0.0680069	1.44269e+08	8.56784	0.0523561
Mei1	0.0679983	1.44269e+08	8.56783	0.0523565
AC140300.1	0.0679983	1.44269e+08	8.56783	0.0523565
4933439N14Rik	0.0679452	1.44269e+08	8.56783	0.0523591
Cpa6	0.0678109	1.44269e+08	8.56783	0.0523657
Ube2uos	0.0678109	1.44269e+08	8.56783	0.0523657
Gm15336	0.0678109	1.44269e+08	8.56783	0.0523657
A330032B11Rik	0.0678109	1.44269e+08	8.56783	0.0523657
Cpne1	0.0677625	1.44269e+08	8.56783	0.052368
Gm48853	0.0677625	1.44269e+08	8.56783	0.052368
Nfam1	0.0677625	1.44269e+08	8.56783	0.052368
Gm47507	0.0677167	1.44269e+08	8.56783	0.0523703
Gm27209	0.0677167	1.44269e+08	8.56783	0.0523703
Vmn1r4	0.0676919	1.44269e+08	8.56783	0.0523715
Chmp4c	0.0676645	1.44269e+08	8.56783	0.0523729
0610025J13Rik	0.0676555	1.44269e+08	8.56783	0.0523733
Gm35934	0.0676555	1.44269e+08	8.56783	0.0523733
Gm36287	0.0675972	1.44269e+08	8.56783	0.0523762
Gm15651	0.0675972	1.44269e+08	8.56783	0.0523762
Olfr142	0.0675616	1.44269e+08	8.56783	0.0523779
Gm16185	0.0675444	1.44269e+08	8.56783	0.0523788
Gm15938	0.0675154	1.44269e+08	8.56783	0.0523802
Gm48759	0.0674968	1.44269e+08	8.56783	0.0523812
4930465K09Rik	0.0674968	1.44269e+08	8.56783	0.0523812
Nudt8	0.0674968	1.44269e+08	8.56783	0.0523812
2310034O05Rik	0.067486	1.44269e+08	8.56783	0.0523817
Gdpd4	0.067486	1.44269e+08	8.56783	0.0523817
Gm32468	0.0674805	1.44269e+08	8.56783	0.052382
Tcstv1	0.0674596	1.44269e+08	8.56783	0.052383
Ccdc183	0.0674544	1.44269e+08	8.56783	0.0523832
Calr3	0.0674538	1.44269e+08	8.56783	0.0523833
Cd101	0.0674518	1.44269e+08	8.56783	0.0523834
Tbx21	0.0674518	1.44269e+08	8.56783	0.0523834
Tor4a	0.0674168	1.44269e+08	8.56783	0.0523851
Gm29151	0.0674168	1.44269e+08	8.56783	0.0523851
Slc5a2	0.0674168	1.44269e+08	8.56783	0.0523851
Trim6	0.0674128	1.44269e+08	8.56783	0.0523853
Erg	0.0674128	1.44269e+08	8.56783	0.0523853
Trbc1	0.0674014	1.44269e+08	8.56783	0.0523859
Gm5535	0.0673609	1.44269e+08	8.56783	0.0523879
Clec4a2	0.0673296	1.44269e+08	8.56783	0.0523895
Gm42738	0.0673257	1.44269e+08	8.56783	0.0523896
4930419G24Rik	0.0673135	1.44269e+08	8.56783	0.0523903
Gm31371	0.0672999	1.44269e+08	8.56783	0.0523909
Tmem150cos	0.0672845	1.44269e+08	8.56783	0.0523917
AA467197	0.067283	1.44269e+08	8.56783	0.0523918
Gm10069	0.067283	1.44269e+08	8.56783	0.0523918
Ifitm5	0.067283	1.44269e+08	8.56783	0.0523918
Gm15859	0.067283	1.44269e+08	8.56783	0.0523918
AC168977.1	0.0672805	1.44269e+08	8.56783	0.0523919
1700026J14Rik	0.0672316	1.44269e+08	8.56783	0.0523943
Rbp2	0.0672316	1.44269e+08	8.56783	0.0523943
Gm884	0.0672316	1.44269e+08	8.56783	0.0523943
Gm5129	0.0671855	1.44269e+08	8.56783	0.0523966
Gm42670	0.0671855	1.44269e+08	8.56783	0.0523966
Gm45869	0.0671855	1.44269e+08	8.56783	0.0523966
AC102910.1	0.0671855	1.44269e+08	8.56783	0.0523966
Rbm44	0.0671855	1.44269e+08	8.56783	0.0523966
Ptk6	0.0671855	1.44269e+08	8.56783	0.0523966
Tal2	0.0671855	1.44269e+08	8.56783	0.0523966
Gm16001	0.0671855	1.44269e+08	8.56783	0.0523966
Gm15396	0.0671855	1.44269e+08	8.56783	0.0523966
Cd79b	0.0671855	1.44269e+08	8.56783	0.0523966
Slc25a21	0.0671855	1.44269e+08	8.56783	0.0523966
Gm21962	0.0671855	1.44269e+08	8.56783	0.0523966
Olfr543	0.0671855	1.44269e+08	8.56783	0.0523966
Gm30504	0.0671855	1.44269e+08	8.56783	0.0523966
Gm47882	0.0671855	1.44269e+08	8.56783	0.0523966
Grhl2	0.0671855	1.44269e+08	8.56783	0.0523966
Gm16892	0.0671855	1.44269e+08	8.56783	0.0523966
Tgm6	0.0671855	1.44269e+08	8.56783	0.0523966
Cd177	0.0671855	1.44269e+08	8.56783	0.0523966
Gm14377	0.0671855	1.44269e+08	8.56783	0.0523966
Adgrf2	0.0671855	1.44269e+08	8.56783	0.0523966
C4bp	0.0671855	1.44269e+08	8.56783	0.0523966
Gm26892	0.0671855	1.44269e+08	8.56783	0.0523966
Gm33940	0.0671855	1.44269e+08	8.56783	0.0523966
Fam78a	0.0671855	1.44269e+08	8.56783	0.0523966
F2	0.0671855	1.44269e+08	8.56783	0.0523966
Fam205c	0.0671855	1.44269e+08	8.56783	0.0523966
Olfr472	0.0671855	1.44269e+08	8.56783	0.0523966
Gm47557	0.0671855	1.44269e+08	8.56783	0.0523966
Gm32391	0.0671855	1.44269e+08	8.56783	0.0523966
Fam166a	0.0671855	1.44269e+08	8.56783	0.0523966
Gm26586	0.0671855	1.44269e+08	8.56783	0.0523966
Gm26903	0.0671855	1.44269e+08	8.56783	0.0523966
Gm36120	0.0671855	1.44269e+08	8.56783	0.0523966
Gm39463	0.0671855	1.44269e+08	8.56783	0.0523966
Gm16133	0.0671855	1.44269e+08	8.56783	0.0523966
Gm16279	0.0671855	1.44269e+08	8.56783	0.0523966
Cyp2c55	0.0671855	1.44269e+08	8.56783	0.0523966
AC154311.1	0.0671855	1.44269e+08	8.56783	0.0523966
1700019N19Rik	0.0671855	1.44269e+08	8.56783	0.0523966
Cd69	0.0671855	1.44269e+08	8.56783	0.0523966
9330111N05Rik	0.0671855	1.44269e+08	8.56783	0.0523966
Wfdc12	0.0671855	1.44269e+08	8.56783	0.0523966
Gm44037	0.0671855	1.44269e+08	8.56783	0.0523966
Gm48657	0.0671855	1.44269e+08	8.56783	0.0523966
Gm36346	0.0671855	1.44269e+08	8.56783	0.0523966
Tecrl	0.0671855	1.44269e+08	8.56783	0.0523966
5430431A17Rik	0.0671855	1.44269e+08	8.56783	0.0523966
Olfr648	0.0671855	1.44269e+08	8.56783	0.0523966
Gm45435	0.0671855	1.44269e+08	8.56783	0.0523966
Gm26508	0.0671855	1.44269e+08	8.56783	0.0523966
Gm28707	0.0671855	1.44269e+08	8.56783	0.0523966
Gm33326	0.0671855	1.44269e+08	8.56783	0.0523966
Gm26879	0.0671855	1.44269e+08	8.56783	0.0523966
Chrm4	0.0671855	1.44269e+08	8.56783	0.0523966
Slc13a4	0.0671855	1.44269e+08	8.56783	0.0523966
Ceacam10	0.0671855	1.44269e+08	8.56783	0.0523966
Gm32255	0.0671855	1.44269e+08	8.56783	0.0523966
Gm16239	0.0671855	1.44269e+08	8.56783	0.0523966
Asb17os	0.0671855	1.44269e+08	8.56783	0.0523966
Bst1	0.0671855	1.44269e+08	8.56783	0.0523966
Gm38804	0.0671855	1.44269e+08	8.56783	0.0523966
Gm44170	0.0671855	1.44269e+08	8.56783	0.0523966
Pah	0.0671855	1.44269e+08	8.56783	0.0523966
Ifi47	0.0671855	1.44269e+08	8.56783	0.0523966
Gm27028	0.0671855	1.44269e+08	8.56783	0.0523966
A230005M16Rik	0.0671855	1.44269e+08	8.56783	0.0523966
Dcn	0.0671855	1.44269e+08	8.56783	0.0523966
6030445D17Rik	0.0671855	1.44269e+08	8.56783	0.0523966
Slc4a5	0.0671855	1.44269e+08	8.56783	0.0523966
Gm3336	0.0671855	1.44269e+08	8.56783	0.0523966
Tmem253	0.0671855	1.44269e+08	8.56783	0.0523966
4930529K09Rik	0.0671855	1.44269e+08	8.56783	0.0523966
Hgd	0.0671855	1.44269e+08	8.56783	0.0523966
B430306N03Rik	0.0671855	1.44269e+08	8.56783	0.0523966
Gm11455	0.0671515	1.44269e+08	8.56783	0.0523983
Gm34885	0.0671077	1.44269e+08	8.56783	0.0524005
Pmepa1os	0.0671043	1.44269e+08	8.56783	0.0524007
Ucn	0.0671043	1.44269e+08	8.56783	0.0524007
Gm48770	0.0671043	1.44269e+08	8.56783	0.0524007
2310001K24Rik	0.0670114	1.44269e+08	8.56782	0.0524054
Gm36660	0.0668884	1.44269e+08	8.56782	0.0524115
G730013B05Rik	0.0668884	1.44269e+08	8.56782	0.0524115
Olfr633	0.0667568	1.44269e+08	8.56782	0.0524182
Gm42742	0.0667568	1.44269e+08	8.56782	0.0524182
Akr1c14	0.0667568	1.44269e+08	8.56782	0.0524182
Foxf1	0.0667514	1.44269e+08	8.56782	0.0524185
Gm49002	0.0667514	1.44269e+08	8.56782	0.0524185
1700021N21Rik	0.0667439	1.44269e+08	8.56782	0.0524188
Gm4961	0.0667439	1.44269e+08	8.56782	0.0524188
Olfr394	0.0667439	1.44269e+08	8.56782	0.0524188
Gm43000	0.0666733	1.44269e+08	8.56782	0.0524224
Ppp1r14d	0.0666665	1.44269e+08	8.56782	0.0524228
Gm14062	0.0666665	1.44269e+08	8.56782	0.0524228
Gm26669	0.0666645	1.44269e+08	8.56782	0.0524229
Gm9932	0.0665369	1.44269e+08	8.56782	0.0524293
Svs4	0.0660066	1.44269e+08	8.56781	0.0524566
Mgst2	0.0660066	1.44269e+08	8.56781	0.0524566
E330035G20Rik	0.0657067	1.44269e+08	8.56781	0.0524722
Gm29135	0.0655258	1.44269e+08	8.56781	0.0524816
Cdh17	0.0655258	1.44269e+08	8.56781	0.0524816
Slco2a1	0.515027	1.43311	8.60463	0.0555994
Fzd6	0.276945	1.71763	8.57904	0.0572724
Gm29019	0.16007	2.61073	8.57079	0.0580274
She	0.160068	2.61073	8.57081	0.0580317
Gm20063	0.160153	2.61081	8.57078	0.0580361
Gm48727	0.159979	2.61064	8.57088	0.0580561
Gm26764	0.159945	2.6106	8.5709	0.0580628
Cutal	0.16	2.61066	8.57092	0.0580816
Tbxas1	0.159966	2.61062	8.57093	0.0580846
Scara3	0.160037	2.61069	8.57096	0.0581179
Gm7694	0.221835	1.93264	8.57499	0.0595383
Ctbs	0.221835	1.93264	8.57516	0.0595383
Nudt17	0.284237	1.82867	8.57876	0.0598797
Frmpd1	0.257243	1.87619	8.57699	0.0600754
Esyt1	0.710016	1.28352	8.65025	0.0625309
B430010I23Rik	0.361622	1.48518	8.58877	0.0667552
C730034F03Rik	0.469054	1.66587	8.59239	0.0713148
Ch25h	0.199168	2.29514	8.57274	0.073331
Sgpp2	0.266721	1.61071	8.57979	0.0741653
Dyx1c1	0.186446	2.02575	8.57337	0.0741868
Ccnb1ip1	0.186446	2.02575	8.57318	0.0741868
Flt3	0.456995	1.34062	8.60199	0.0784615
Sox13	0.376401	1.43903	8.59063	0.0804638
Aoc2	0.266955	1.61039	8.58005	0.0821766
Mertk	0.211236	1.76272	8.57572	0.0824239
2022-03-03	0.530499	1.27623	8.61592	0.0882494
Cacng5	0.256569	1.51118	8.5805	0.0937979
Mamdc2	0.149051	2.19568	8.57137	0.0965812
Mtfr2	0.149053	2.19568	8.5714	0.0965878
Zfp960	0.149053	2.19568	8.57144	0.0966011
Fxyd1	0.149056	2.19568	8.57145	0.0966055
Prr19	0.149058	2.19568	8.57147	0.0966294
Tmem45a	0.149049	2.19567	8.57153	0.096673
Gbp7	0.149017	2.19564	8.57155	0.0966744
Gm10827	0.321486	1.77769	8.5808	0.0985331
Gm49371	0.160546	2.61189	8.5709	0.0997784

## Sheet: dMG
Gene	logFC	unshrunk.logFC	logCPM	PValue
Rorb	2.18098	2.38861	9.09737	4.85672e-34
Tox	1.7824	1.98927	8.9855	4.94977e-21
Trbc2	1.50676	2.69117	8.54345	9.78384e-13
Cd247	0.931465	3.99397	8.47518	2.10428e-10
Dkk2	1.01955	4.00971	8.47797	5.1402e-10
Creg1	1.4314	1.93773	8.64622	4.93019e-09
Thy1	1.62192	1.81742	8.96192	8.12525e-09
Fgf9	1.44345	1.85809	8.68713	1.17301e-08
Cpne9	1.08411	2.7509	8.49781	3.25285e-08
Cnksr3	0.713043	3.04025	8.47342	3.10987e-06
Pth2r	0.504384	4.24355	8.46233	4.48985e-06
Sox5	1.48392	1.76565	8.80069	8.08148e-06
Nkd1	1.12511	1.93545	8.54928	1.06482e-05
Dio2	0.534162	3.9406	8.46365	1.84488e-05
1700112D23Rik	0.306946	1.44269e+08	8.45676	1.90399e-05
Nefm	1.47094	1.6346	9.00414	2.23094e-05
Tmem132b	1.26215	1.5246	8.76938	2.82669e-05
Ildr2	1.17134	1.60656	8.63693	5.52981e-05
Fam83f	0.41607	3.91581	8.46074	5.57299e-05
Spon1	1.04944	1.98384	8.53033	6.34269e-05
Spaar	0.273685	1.44269e+08	8.45621	8.51096e-05
Lgr4	1.02202	1.7092	8.55628	0.000133996
Inhbb	0.784391	2.30417	8.48792	0.000143144
Acvr1c	0.982598	2.31801	8.50307	0.00014497
Rgs16	1.1597	1.54757	8.65426	0.000195194
Rph3a	1.06181	1.69444	8.56944	0.000262797
Cd47	1.27669	1.32019	9.78573	0.000264613
Rora	1.36231	1.43912	9.39583	0.000424757
Sox2	1.19643	1.33855	8.97426	0.000674161
Fjx1	1.13612	1.43662	8.7056	0.000696593
Smyd2	1.1465	1.36037	8.80398	0.000732423
Tspan9	1.04249	1.58107	8.58715	0.00126882
Vcan	1.28555	1.39332	9.1482	0.0013369
Gm47033	1.14744	1.47821	8.68633	0.00149534
Npbwr1	0.488019	2.46447	8.4688	0.00154693
Mctp2	0.375223	2.69896	8.46302	0.00194592
Gm3252	0.239299	3.62494	8.45731	0.00213066
Grin2c	0.239299	3.62494	8.45727	0.00213066
Kcnv1	0.587846	2.03675	8.48009	0.00221638
Calb1	1.19716	1.63282	8.63962	0.00228929
Car8	0.835322	1.68251	8.52076	0.00256203
Inpp4b	0.951556	1.54096	8.56443	0.0027973
Grp	0.431205	2.39174	8.46713	0.00282141
Gm31251	0.139842	1.44269e+08	8.45444	0.00292388
Gm15721	0.138231	1.44269e+08	8.45442	0.00293515
Gm28822	0.136799	1.44269e+08	8.4544	0.00294543
Wdr93	0.136452	1.44269e+08	8.4544	0.00294789
Gm47565	0.132915	1.44269e+08	8.45435	0.0029743
Dmbx1	0.129387	1.44269e+08	8.45431	0.00300573
Drd1	0.545748	2.26636	8.47411	0.00312643
Galnt18	0.918805	1.65672	8.53858	0.00348491
Actrt3	0.283112	2.71805	8.46019	0.00440996
Hsd11b2	0.835613	1.7117	8.51793	0.00450155
Csmd3	1.11896	1.25355	8.97447	0.00455545
Neb	0.227865	3.03998	8.45795	0.00590527
Plekhd1	0.227865	3.03998	8.45795	0.00590527
Cfc1	0.227865	3.03998	8.45791	0.00590528
Itgb3	0.227865	3.03998	8.45788	0.00590528
Rd3l	0.227865	3.03998	8.4578	0.00590528
Ppat	0.757555	1.5333	8.52116	0.00698426
Arntl2	0.419523	2.04095	8.46999	0.00701301
Il5	0.168536	4.03998	8.45565	0.00729703
Tnnt3	0.168536	4.03998	8.4556	0.00729704
Gm27010	0.168536	4.03998	8.45559	0.00729704
B3gnt6	0.168536	4.03998	8.45556	0.00729705
Lipg	0.56118	1.98205	8.47904	0.00767848
Grik4	0.930266	1.40976	8.58797	0.00922889
Cdh12	0.958552	1.43132	8.59377	0.00941355
Ucp2	0.826223	1.49238	8.53963	0.0100362
Gm11713	0.372206	2.03777	8.46755	0.0102553
B3gat2	1.02772	1.2692	8.73649	0.0103177
Stard5	0.438563	1.87775	8.47316	0.0112025
Gda	0.607923	1.90556	8.48439	0.0113196
Slitrk6	0.994671	1.28632	8.68604	0.0116009
Gpr37	0.678915	1.57288	8.50581	0.0119342
Pkib	0.508036	1.84684	8.47881	0.0120783
Tmem215	0.313564	2.19312	8.46367	0.0122268
Adra2b	0.216521	2.62494	8.45841	0.0130495
Mlip	0.21652	2.62494	8.45844	0.0130495
Lgals1	0.961374	1.53019	8.56982	0.0133709
Proser2	0.322342	2.15019	8.46465	0.0134249
4931403G20Rik	0.0958803	1.44269e+08	8.45387	0.0136792
Gm17509	0.0958193	1.44269e+08	8.45387	0.0136806
Htr5b	0.0952705	1.44269e+08	8.45386	0.0136929
Gm10570	0.0949105	1.44269e+08	8.45386	0.0137014
Gm42695	0.0941055	1.44269e+08	8.45385	0.0137193
Gm26877	0.0941334	1.44269e+08	8.45385	0.0137194
Gm26885	0.0940589	1.44269e+08	8.45385	0.0137203
Gm26658	0.0939601	1.44269e+08	8.45384	0.0137226
Gm17705	0.0938608	1.44269e+08	8.45384	0.0137249
F10	0.0936608	1.44269e+08	8.45384	0.0137296
Gm17039	0.0936558	1.44269e+08	8.45384	0.0137297
Gm26905	0.0935509	1.44269e+08	8.45384	0.0137324
Gm47518	0.0934767	1.44269e+08	8.45384	0.0137339
Gm38431	0.0934312	1.44269e+08	8.45384	0.0137349
AC152827.1	0.0934552	1.44269e+08	8.45384	0.0137367
Dapl1	0.093255	1.44269e+08	8.45384	0.013739
Gm26706	0.0932103	1.44269e+08	8.45383	0.0137401
1700101O22Rik	0.0931185	1.44269e+08	8.45383	0.0137422
Rgs14	0.0926096	1.44269e+08	8.45383	0.0137543
Samd13	0.0926952	1.44269e+08	8.45383	0.0137548
Gm45163	0.0923087	1.44269e+08	8.45382	0.0137614
Fcmr	0.0920507	1.44269e+08	8.45382	0.0137676
Gm39929	0.0919244	1.44269e+08	8.45382	0.0137712
Gm8104	0.0919011	1.44269e+08	8.45382	0.0137716
Gm26829	0.0917306	1.44269e+08	8.45382	0.0137764
Gm43948	0.0916843	1.44269e+08	8.45382	0.0137766
Gm14412	0.0916471	1.44269e+08	8.45381	0.013778
Krt25	0.0915756	1.44269e+08	8.45381	0.0137802
Gm36423	0.0914382	1.44269e+08	8.45381	0.0137839
Otos	0.0912299	1.44269e+08	8.45381	0.0137877
Slc12a1	0.0911325	1.44269e+08	8.45381	0.0137919
Gm34721	0.0910054	1.44269e+08	8.45381	0.0137939
Rin3	0.0907461	1.44269e+08	8.4538	0.0137999
Gm9984	0.0893179	1.44269e+08	8.45378	0.0138354
Gm15879	0.241537	2.51881	8.45959	0.0148904
Susd5	0.167911	4.03459	8.45563	0.0157216
Glis1	0.408484	1.79122	8.47291	0.0164479
E2f2	0.187308	2.77694	8.45741	0.0168092
5930430L01Rik	0.187307	2.77694	8.4573	0.0168092
Gm15520	0.187307	2.77694	8.45733	0.0168092
Hlf	1.03246	1.22245	8.81005	0.0170343
AU023762	0.341458	1.92605	8.46721	0.018225
Gm32647	0.551507	1.70028	8.48553	0.0198939
Pdgfa	1.05945	1.15819	9.09078	0.0210842
Spdl1	0.157011	3.03998	8.4562	0.022331
Tcim	0.280217	2.04593	8.46305	0.023241
Gm32856	0.298135	2.03299	8.4642	0.0233345
Cldn6	0.349488	1.82819	8.46897	0.0246479
Dpp4	0.205265	2.30301	8.45906	0.0247639
Tram2	0.249863	2.03998	8.46195	0.0248299
Csgalnact1	0.462174	1.66484	8.47885	0.0250671
Nr1d1	0.742964	1.43027	8.52886	0.0252408
Thbs2	0.413753	1.67225	8.47507	0.0260225
Ube2ql1	0.950556	1.20508	8.7074	0.0264598
9530003J23Rik	0.194754	2.80324	8.45727	0.02685
Krt7	0.127347	3.62762	8.45499	0.0269376
Gkn3	0.127315	3.62752	8.45504	0.0269416
Gm39302	0.127126	3.62731	8.45498	0.0269505
Gm47439	0.127029	3.62714	8.45502	0.0269578
H2-T24	0.126937	3.627	8.45503	0.0269638
Gm35439	0.125639	3.62512	8.45501	0.0270433
Pabpc4l	0.125438	3.62477	8.45499	0.0270582
Btnl10	0.12501	3.6242	8.455	0.0270823
Ccdc150	0.124161	3.62299	8.45489	0.0271345
Ifnlr1	0.124032	3.62267	8.45499	0.027148
A730036I17Rik	0.124097	3.62266	8.45499	0.0271485
Hbq1a	0.123845	3.6224	8.45503	0.0271595
Etaa1os	0.123014	3.62119	8.45495	0.0272109
Fut7	0.122937	3.62101	8.45492	0.027219
Nccrp1	0.122657	3.62008	8.45492	0.0272599
Slc38a11	0.121636	3.61907	8.45493	0.027302
Afp	0.120555	3.61696	8.45491	0.0273939
Slc26a1	0.388898	1.64737	8.47401	0.0290505
Hspb3	0.341038	1.73837	8.46938	0.0290707
Pcdha11	0.255616	2.04957	8.46203	0.0298752
2900089D17Rik	0.265517	1.88797	8.46381	0.0302323
Btbd3	0.965602	1.20539	8.7285	0.0313426
2510017J16Rik	0.222462	2.03998	8.46079	0.0317803
Atp6v0a4	0.175963	2.3619	8.45786	0.0335452
Gm14295	0.175963	2.3619	8.45787	0.0335452
Stard13	0.175964	2.3619	8.45785	0.0335452
Gm9888	0.175963	2.3619	8.45769	0.0335452
Ckap2	0.209863	2.3141	8.45902	0.0338615
Tnfrsf1a	0.271264	1.89664	8.46368	0.0341307
Sntb1	0.324242	1.72419	8.46832	0.0346889
Kcnk1	0.794707	1.26758	8.5714	0.0348801
Arap1	0.424138	1.63034	8.47685	0.0352044
Gm10610	0.238947	1.87005	8.46252	0.0381024
Ostf1	0.504272	1.45595	8.48999	0.0381307
Flt3	0.531107	1.45989	8.49261	0.0381373
Gm15417	0.539993	1.49546	8.49213	0.0387078
1700034H15Rik	0.280528	1.77703	8.46532	0.0389939
Kcnab1	0.514519	1.52174	8.48828	0.0390002
Mmp11	0.282388	1.77943	8.46549	0.0390479
Atg9b	0.276612	1.77165	8.46535	0.0395791
Tmem144	0.294997	1.69205	8.46713	0.0399919
4732471J01Rik	0.194097	2.03998	8.45965	0.0420824
Bmp5	0.194097	2.03998	8.45962	0.0420824
Mkx	0.288231	1.79348	8.46517	0.0422204
D030068K23Rik	0.14613	2.99892	8.45604	0.0422683
Muc15	0.392021	1.5442	8.47609	0.0423606
Gm43915	0.155461	3.03263	8.45615	0.0423838
Snx9	0.388788	1.54039	8.47616	0.0430007
Dlc1	0.757421	1.25773	8.55954	0.0463325
Cox6b2	0.369369	1.51641	8.47513	0.0469664
Map3k6	0.145577	2.45501	8.45684	0.0479094
A2ml1	0.145577	2.45501	8.45673	0.0479094
Npr1	0.145577	2.45501	8.45677	0.0479094
Mfng	0.145577	2.45501	8.45673	0.0479094
Bpifb1	0.145577	2.45501	8.4567	0.0479094
Nr1h5	0.145577	2.45501	8.45672	0.0479094
Crybg1	0.145577	2.45501	8.45675	0.0479094
Fzd10	0.760607	1.27954	8.55702	0.0484141
Egr4	0.606411	1.4182	8.50491	0.0488989
Nckap1l	0.211464	1.84733	8.46147	0.0492167
Stx11	0.211464	1.84733	8.46141	0.0492167
Gm3510	0.211464	1.84733	8.46121	0.0492167
Endou	0.211464	1.84733	8.46129	0.0492167
Plxdc1	0.251904	1.74652	8.4642	0.0494955
Pde7b	0.433158	1.43341	8.48308	0.050974
Sdc1	0.688318	1.32733	8.52893	0.0525938
Pcdhga11	0.284556	1.59252	8.46759	0.0539584
Prox1	1.07542	1.12539	9.54861	0.054779
Dpy19l1	0.957979	1.18148	8.74436	0.0574861
Tspan11	0.563698	1.3167	8.5057	0.058135
Gm34006	0.164708	2.03998	8.45848	0.0583175
4930532G15Rik	0.164708	2.03998	8.45849	0.0583175
Gm47710	0.164708	2.03998	8.45848	0.0583175
Cmtm7	0.164708	2.03998	8.4584	0.0583175
Bmp2	0.517491	1.44954	8.49136	0.060083
Cox7a1	0.166916	3.11438	8.45615	0.0610357
Snhg10	0.336058	1.5268	8.47223	0.061108
Gm16701.1	0.532678	1.31389	8.5014	0.0616851
Cox6a2	0.231134	1.72299	8.46308	0.0621609
Gmpr	0.423246	1.38832	8.48357	0.0638018
Klhl5	0.9089	1.13714	8.72432	0.0644395
Slc7a11	0.581559	1.27984	8.51253	0.0655106
Adh7	0.183014	1.81758	8.46016	0.0657542
Gpr37l1	0.183014	1.81758	8.46016	0.0657542
Crb3	0.259438	1.55455	8.46631	0.0661966
Trim12c	0.240417	1.87194	8.46263	0.0669001
Tmem254a	0.322964	1.45265	8.47279	0.0681515
Gm8773	0.511887	1.32622	8.49749	0.0684052
Kdm6bos	0.113807	2.62471	8.45554	0.0704503
Pcdhga8	0.113902	2.6248	8.45551	0.0704625
Rasgrp4	0.113999	2.6249	8.45551	0.0704802
Prr15	0.114034	2.62493	8.45552	0.0704844
Cngb1	0.113875	2.62477	8.45555	0.0704892
Akr1b8	0.114021	2.62492	8.45553	0.0704966
AC124739.1	0.113664	2.62456	8.45564	0.0704974
3110006O06Rik	0.114071	2.62497	8.45554	0.0705036
Cped1	0.1141	2.625	8.45555	0.0705121
Pcdhgb7	0.114309	2.62522	8.45554	0.0705124
Pcdha6	0.113876	2.62477	8.4556	0.0705223
Serpinb6b	0.114234	2.62514	8.45557	0.0705243
AW011738	0.114106	2.62501	8.45557	0.0705244
Foxf1	0.114007	2.62491	8.45562	0.0705452
Fasl	0.114485	2.62541	8.4556	0.0705547
Tekt4	0.11425	2.62516	8.45562	0.0705615
9330102E08Rik	0.114474	2.6254	8.45562	0.0705636
Ap5b1	0.114523	2.62545	8.45565	0.0705867
Il10	0.114452	2.62538	8.45565	0.0705879
Gal3st1	0.27419	1.49941	8.46824	0.07084
Gucy2e	0.200549	1.67741	8.46191	0.0718793
Relt	0.402538	1.36081	8.48261	0.0719625
Ccdc136	0.942782	1.10609	8.83404	0.0722155
Piwil1	0.213949	1.8538	8.46143	0.0724339
Gas7	0.953678	1.12051	8.82602	0.0735684
Gm6356	0.226572	1.71397	8.46316	0.0748054
Col5a1	0.271942	1.49652	8.46856	0.0754086
Gm17586	0.32312	1.45255	8.47276	0.0760318
Gm38405	0.0494398	1.44269e+08	8.45328	0.0764811
Gm10791	0.0494398	1.44269e+08	8.45328	0.0764811
G430049J08Rik	0.0491071	1.44269e+08	8.45328	0.0765035
Hoxc6	0.0490975	1.44269e+08	8.45328	0.0765041
Pthlh	0.0490489	1.44269e+08	8.45328	0.0765074
Atp12a	0.0489932	1.44269e+08	8.45328	0.0765112
Gm13179	0.0489234	1.44269e+08	8.45327	0.076516
Iyd	0.0489168	1.44269e+08	8.45327	0.0765165
Gm37422	0.0489156	1.44269e+08	8.45327	0.0765165
Gm48853	0.0489112	1.44269e+08	8.45327	0.0765169
Adap2	0.0489112	1.44269e+08	8.45327	0.0765169
Gm31458	0.0489112	1.44269e+08	8.45327	0.0765169
4932412D23Rik	0.0489112	1.44269e+08	8.45327	0.0765169
Far1os	0.0487944	1.44269e+08	8.45327	0.0765249
4930555F03Rik	0.0487684	1.44269e+08	8.45327	0.0765267
A930028N01Rik	0.0487684	1.44269e+08	8.45327	0.0765267
Ampd1	0.0487451	1.44269e+08	8.45327	0.0765283
Gm3573	0.0487307	1.44269e+08	8.45327	0.0765292
Amtn	0.0487263	1.44269e+08	8.45327	0.0765296
Ssmem1	0.0487263	1.44269e+08	8.45327	0.0765296
Mypopos	0.0487254	1.44269e+08	8.45327	0.0765296
Ltb4r2	0.0487254	1.44269e+08	8.45327	0.0765296
A430057M04Rik	0.0487086	1.44269e+08	8.45327	0.0765308
Gm48784	0.0487029	1.44269e+08	8.45327	0.0765312
Gm42917	0.0486867	1.44269e+08	8.45327	0.0765323
Gm40437	0.0485744	1.44269e+08	8.45327	0.0765401
Gm15978	0.0481772	1.44269e+08	8.45327	0.0765679
Cyb561a3	0.0481212	1.44269e+08	8.45326	0.0765718
Gm34059	0.0481183	1.44269e+08	8.45326	0.076572
Gzmk	0.0481183	1.44269e+08	8.45326	0.076572
Chrna1	0.0481129	1.44269e+08	8.45326	0.0765724
Vmn1r28	0.0481129	1.44269e+08	8.45326	0.0765724
Erv3	0.0481066	1.44269e+08	8.45326	0.0765728
2310034O05Rik	0.0481066	1.44269e+08	8.45326	0.0765728
Apoc4	0.0481066	1.44269e+08	8.45326	0.0765728
Gm38642	0.0481066	1.44269e+08	8.45326	0.0765728
Aldh3a1	0.0481066	1.44269e+08	8.45326	0.0765728
4930533N22Rik	0.0481008	1.44269e+08	8.45326	0.0765733
Gm45861	0.048092	1.44269e+08	8.45326	0.0765739
Lrrn4	0.0480784	1.44269e+08	8.45326	0.0765748
Gm11457	0.0480784	1.44269e+08	8.45326	0.0765748
Gm15567	0.0480784	1.44269e+08	8.45326	0.0765748
Tmem74bos	0.0480781	1.44269e+08	8.45326	0.0765749
4930505N22Rik	0.048061	1.44269e+08	8.45326	0.0765761
Scel	0.0480526	1.44269e+08	8.45326	0.0765767
Gm45345	0.0480525	1.44269e+08	8.45326	0.0765767
Gm47230	0.0480525	1.44269e+08	8.45326	0.0765767
Gm28111	0.0480439	1.44269e+08	8.45326	0.0765773
AC159200.1	0.0480316	1.44269e+08	8.45326	0.0765782
Mnd1	0.0480271	1.44269e+08	8.45326	0.0765785
Atp6ap1l	0.0480271	1.44269e+08	8.45326	0.0765785
Gm28307	0.0480225	1.44269e+08	8.45326	0.0765788
Ciita	0.0480225	1.44269e+08	8.45326	0.0765788
Gm48740	0.0480173	1.44269e+08	8.45326	0.0765792
Gm26760	0.0480173	1.44269e+08	8.45326	0.0765792
D830044D21Rik	0.0480147	1.44269e+08	8.45326	0.0765794
Tmem37	0.0479901	1.44269e+08	8.45326	0.0765811
Oasl2	0.0479901	1.44269e+08	8.45326	0.0765811
Gm11583	0.0479901	1.44269e+08	8.45326	0.0765811
1700094M23Rik	0.0479782	1.44269e+08	8.45326	0.076582
BC028471	0.0479782	1.44269e+08	8.45326	0.076582
H60b	0.0479782	1.44269e+08	8.45326	0.076582
C130050O18Rik	0.0479728	1.44269e+08	8.45326	0.0765823
Asb15	0.0479717	1.44269e+08	8.45326	0.0765824
Tll2	0.0479689	1.44269e+08	8.45326	0.0765826
A130051J06Rik	0.0479612	1.44269e+08	8.45326	0.0765832
Corin	0.0479608	1.44269e+08	8.45326	0.0765832
Gimap5	0.047958	1.44269e+08	8.45326	0.0765834
1110002O04Rik	0.0479456	1.44269e+08	8.45326	0.0765843
Gm9857	0.0479456	1.44269e+08	8.45326	0.0765843
BC001981	0.0479452	1.44269e+08	8.45326	0.0765843
Gm29155	0.0479133	1.44269e+08	8.45326	0.0765866
Aqp8	0.0479133	1.44269e+08	8.45326	0.0765866
C5ar2	0.0478991	1.44269e+08	8.45326	0.0765876
Casp8	0.0478971	1.44269e+08	8.45326	0.0765877
Abcb4	0.0478971	1.44269e+08	8.45326	0.0765877
Gm11636	0.0478971	1.44269e+08	8.45326	0.0765877
BC065403	0.0478961	1.44269e+08	8.45326	0.0765878
Platr19	0.0478961	1.44269e+08	8.45326	0.0765878
Gm17430	0.047875	1.44269e+08	8.45326	0.0765893
Ms4a14	0.0478071	1.44269e+08	8.45326	0.0765942
Gm32036	0.0477618	1.44269e+08	8.45326	0.0765974
Aicda	0.0477586	1.44269e+08	8.45326	0.0765976
Gm47823	0.0477586	1.44269e+08	8.45326	0.0765976
Bhmt	0.0477586	1.44269e+08	8.45326	0.0765976
Zbp1	0.0477437	1.44269e+08	8.45326	0.0765987
Ush1c	0.0477437	1.44269e+08	8.45326	0.0765987
Pnp2	0.0477437	1.44269e+08	8.45326	0.0765987
Smtnl1	0.0477173	1.44269e+08	8.45326	0.0766006
Folr2	0.0477173	1.44269e+08	8.45326	0.0766006
C2cd6	0.0477144	1.44269e+08	8.45326	0.0766008
Osr2	0.0477144	1.44269e+08	8.45326	0.0766008
Gm10373	0.0477144	1.44269e+08	8.45326	0.0766008
Syce3	0.0477144	1.44269e+08	8.45326	0.0766008
Gm11872	0.0477088	1.44269e+08	8.45326	0.0766012
Ocm	0.0476985	1.44269e+08	8.45326	0.076602
Gdnf	0.0476985	1.44269e+08	8.45326	0.076602
3300005D01Rik	0.0476985	1.44269e+08	8.45326	0.076602
Olfr722	0.0476922	1.44269e+08	8.45326	0.0766024
Trbc1	0.047675	1.44269e+08	8.45326	0.0766037
Gm27197	0.0476682	1.44269e+08	8.45326	0.0766041
Tinag	0.0476682	1.44269e+08	8.45326	0.0766041
Gm44115	0.0476441	1.44269e+08	8.45326	0.0766059
C330002G04Rik	0.04764	1.44269e+08	8.45326	0.0766062
Olfml1	0.0476342	1.44269e+08	8.45326	0.0766066
A830029E22Rik	0.0476335	1.44269e+08	8.45326	0.0766066
Gm20636	0.0476275	1.44269e+08	8.45326	0.0766071
Tas2r108	0.0476275	1.44269e+08	8.45326	0.0766071
Figla	0.0476266	1.44269e+08	8.45326	0.0766071
Gm20686	0.0475952	1.44269e+08	8.45326	0.0766094
Gm13837	0.0475814	1.44269e+08	8.45326	0.0766104
Gm36041	0.0475814	1.44269e+08	8.45326	0.0766104
Irs3	0.0475748	1.44269e+08	8.45326	0.0766109
Gm38404	0.0475748	1.44269e+08	8.45326	0.0766109
Oasl1	0.0475395	1.44269e+08	8.45326	0.0766134
Hist1h2bp	0.0475395	1.44269e+08	8.45326	0.0766134
Atp6v1e2	0.0475166	1.44269e+08	8.45326	0.0766151
Vmn1r26	0.0475037	1.44269e+08	8.45326	0.076616
A230060F14Rik	0.0475037	1.44269e+08	8.45326	0.076616
Gm47728	0.0474849	1.44269e+08	8.45326	0.0766174
Gm48045	0.0474665	1.44269e+08	8.45326	0.0766187
Gm35769	0.0474665	1.44269e+08	8.45326	0.0766187
Gm49282	0.0474665	1.44269e+08	8.45326	0.0766187
Rhag	0.0474665	1.44269e+08	8.45326	0.0766187
Gm39129	0.0474665	1.44269e+08	8.45326	0.0766187
4933416O17Rik	0.0474665	1.44269e+08	8.45326	0.0766187
Gm15774	0.0474665	1.44269e+08	8.45326	0.0766187
Olfr51	0.0474665	1.44269e+08	8.45326	0.0766187
Pinlyp	0.0474665	1.44269e+08	8.45326	0.0766187
Pirb	0.0474484	1.44269e+08	8.45326	0.0766201
Trim40	0.0473946	1.44269e+08	8.45326	0.076624
Boll	0.0473864	1.44269e+08	8.45326	0.0766246
Gm45507	0.0473864	1.44269e+08	8.45326	0.0766246
Gm48573	0.0473769	1.44269e+08	8.45325	0.0766253
Abca15	0.0473763	1.44269e+08	8.45325	0.0766253
Gm47456	0.0473763	1.44269e+08	8.45325	0.0766253
Gm5475	0.0473711	1.44269e+08	8.45325	0.0766257
Rarres1	0.0473218	1.44269e+08	8.45325	0.0766293
Olfr344	0.0472868	1.44269e+08	8.45325	0.0766318
Prlhr	0.0472868	1.44269e+08	8.45325	0.0766318
Olfr152	0.0472718	1.44269e+08	8.45325	0.0766329
Cplx4	0.0472718	1.44269e+08	8.45325	0.0766329
Gm13569	0.04727	1.44269e+08	8.45325	0.0766331
Gm2974	0.04727	1.44269e+08	8.45325	0.0766331
Gm38399	0.0472657	1.44269e+08	8.45325	0.0766334
Gm17746	0.0472657	1.44269e+08	8.45325	0.0766334
Gm39323	0.0472459	1.44269e+08	8.45325	0.0766348
4930430F21Rik	0.0472432	1.44269e+08	8.45325	0.076635
Muc6	0.0472328	1.44269e+08	8.45325	0.0766358
2310039L15Rik	0.0472328	1.44269e+08	8.45325	0.0766358
Gpr35	0.0472236	1.44269e+08	8.45325	0.0766365
Tifab	0.0472026	1.44269e+08	8.45325	0.076638
Gm30191	0.0472022	1.44269e+08	8.45325	0.076638
Gm47200	0.0472022	1.44269e+08	8.45325	0.076638
Gm26804	0.0472022	1.44269e+08	8.45325	0.076638
Gm38150	0.0471743	1.44269e+08	8.45325	0.0766401
Pawr	0.0469814	1.44269e+08	8.45325	0.0766543
Gm31105	0.0469741	1.44269e+08	8.45325	0.0766549
Clic3	0.0469714	1.44269e+08	8.45325	0.0766551
Sh3tc1	0.0469714	1.44269e+08	8.45325	0.0766551
Gm26756	0.0469714	1.44269e+08	8.45325	0.0766551
Gm10382	0.0469714	1.44269e+08	8.45325	0.0766551
Gm19265	0.0469714	1.44269e+08	8.45325	0.0766551
Mettl7a3	0.0469714	1.44269e+08	8.45325	0.0766551
Gm10563	0.0469697	1.44269e+08	8.45325	0.0766552
Gm20379	0.0469697	1.44269e+08	8.45325	0.0766552
Gm38039	0.0469658	1.44269e+08	8.45325	0.0766555
4930545L23Rik	0.0469572	1.44269e+08	8.45325	0.0766561
Gm15939	0.0469572	1.44269e+08	8.45325	0.0766561
Tex33	0.0469546	1.44269e+08	8.45325	0.0766563
Olfr322	0.0469456	1.44269e+08	8.45325	0.076657
4930452G13Rik	0.0469275	1.44269e+08	8.45325	0.0766583
Casp1	0.0469275	1.44269e+08	8.45325	0.0766583
Gm45155	0.0469229	1.44269e+08	8.45325	0.0766587
Gm43703	0.046915	1.44269e+08	8.45325	0.0766593
Psg21	0.046915	1.44269e+08	8.45325	0.0766593
Gm42397	0.046915	1.44269e+08	8.45325	0.0766593
Gm47079	0.046915	1.44269e+08	8.45325	0.0766593
Tex50	0.0469122	1.44269e+08	8.45325	0.0766595
4930502E18Rik	0.0469122	1.44269e+08	8.45325	0.0766595
Gm42738	0.0469122	1.44269e+08	8.45325	0.0766595
Gm49375	0.0469059	1.44269e+08	8.45325	0.0766599
Gpihbp1	0.0469059	1.44269e+08	8.45325	0.0766599
Gm28610	0.0468967	1.44269e+08	8.45325	0.0766606
Olfr259	0.0468967	1.44269e+08	8.45325	0.0766606
Chmp4c	0.0468967	1.44269e+08	8.45325	0.0766606
Vmn1r210	0.0468967	1.44269e+08	8.45325	0.0766606
Sqor	0.0468701	1.44269e+08	8.45325	0.0766626
Dnajc5b	0.046838	1.44269e+08	8.45325	0.076665
Gm47549	0.046838	1.44269e+08	8.45325	0.076665
Gm14273	0.0468103	1.44269e+08	8.45325	0.0766671
Tmem119	0.046803	1.44269e+08	8.45325	0.0766676
Myl3	0.046803	1.44269e+08	8.45325	0.0766676
Gm15265	0.0467867	1.44269e+08	8.45325	0.0766688
Gm12462	0.0467867	1.44269e+08	8.45325	0.0766688
Gm15406	0.0467867	1.44269e+08	8.45325	0.0766688
Triml2	0.0467867	1.44269e+08	8.45325	0.0766688
Gm35996	0.0467867	1.44269e+08	8.45325	0.0766688
Prss56	0.0467718	1.44269e+08	8.45325	0.0766699
Serpina3i	0.0467718	1.44269e+08	8.45325	0.0766699
Gm28192	0.0467585	1.44269e+08	8.45325	0.0766709
Gm16867	0.046754	1.44269e+08	8.45325	0.0766713
Slc36a2	0.046754	1.44269e+08	8.45325	0.0766713
AC164883.2	0.046754	1.44269e+08	8.45325	0.0766713
Vmn2r124	0.046754	1.44269e+08	8.45325	0.0766713
Lrit2	0.046753	1.44269e+08	8.45325	0.0766714
1700016G14Rik	0.046753	1.44269e+08	8.45325	0.0766714
4930565N06Rik	0.046753	1.44269e+08	8.45325	0.0766714
Prss22	0.046696	1.44269e+08	8.45325	0.0766756
Irx4	0.0466805	1.44269e+08	8.45325	0.0766768
Far2os1	0.0466803	1.44269e+08	8.45325	0.0766768
Rag2	0.046679	1.44269e+08	8.45325	0.0766769
Gm39463	0.0466649	1.44269e+08	8.45325	0.076678
Gm34672	0.0466037	1.44269e+08	8.45324	0.0766826
A330035P11Rik	0.046592	1.44269e+08	8.45324	0.0766834
Gm38562	0.0461955	1.44269e+08	8.45324	0.0767136
Gm15872	0.0461386	1.44269e+08	8.45324	0.076718
Slfnl1	0.0461264	1.44269e+08	8.45324	0.0767189
Gm46401	0.0461132	1.44269e+08	8.45324	0.0767199
Cers3	0.0460991	1.44269e+08	8.45324	0.076721
Scara5	0.0460991	1.44269e+08	8.45324	0.076721
Gm12352	0.0460991	1.44269e+08	8.45324	0.076721
Gm6712	0.0460991	1.44269e+08	8.45324	0.076721
Gm13398	0.046058	1.44269e+08	8.45324	0.0767242
Gm29328	0.0459708	1.44269e+08	8.45324	0.0767309
Asgr2	0.0459708	1.44269e+08	8.45324	0.0767309
Gm12320	0.0459708	1.44269e+08	8.45324	0.0767309
Rab44	0.0459708	1.44269e+08	8.45324	0.0767309
4930537H20Rik	0.0459599	1.44269e+08	8.45324	0.0767317
Angptl3	0.0459599	1.44269e+08	8.45324	0.0767317
Il21r	0.0459599	1.44269e+08	8.45324	0.0767317
Gm10655	0.0459599	1.44269e+08	8.45324	0.0767317
Nkx2-5	0.0459599	1.44269e+08	8.45324	0.0767317
Ccdc63	0.0459541	1.44269e+08	8.45324	0.0767322
Gp6	0.0459541	1.44269e+08	8.45324	0.0767322
Hgs	0.0459376	1.44269e+08	8.45324	0.0767335
Morn3	0.0459357	1.44269e+08	8.45324	0.0767336
1700008B11Rik	0.0459053	1.44269e+08	8.45324	0.076736
Chn1os3	0.045833	1.44269e+08	8.45323	0.0767416
Cxcl13	0.045833	1.44269e+08	8.45323	0.0767416
Gm9925	0.0457341	1.44269e+08	8.45323	0.0767493
Gm44761	0.0457241	1.44269e+08	8.45323	0.0767501
Gm43567	0.0455689	1.44269e+08	8.45323	0.0767623
Gm40849	0.0455689	1.44269e+08	8.45323	0.0767623
Gm44702	0.0454669	1.44269e+08	8.45323	0.0767703
Gm17190	0.0454669	1.44269e+08	8.45323	0.0767703
Vax2os	0.0454144	1.44269e+08	8.45323	0.0767745
Lrrc15	0.0454144	1.44269e+08	8.45323	0.0767745
AI847159	0.045386	1.44269e+08	8.45323	0.0767767
Ccdc125	0.0453825	1.44269e+08	8.45323	0.076777
Hormad2	0.0453702	1.44269e+08	8.45323	0.076778
Itk	0.0453702	1.44269e+08	8.45323	0.076778
Gm45353	0.0453229	1.44269e+08	8.45323	0.0767818
Platr23	0.0453101	1.44269e+08	8.45323	0.0767828
Gm42609	0.0453101	1.44269e+08	8.45323	0.0767828
Raet1e	0.0453101	1.44269e+08	8.45323	0.0767828
4933404G15Rik	0.0453101	1.44269e+08	8.45323	0.0767828
Rtp4	0.0453101	1.44269e+08	8.45323	0.0767828
Esrp1	0.0452769	1.44269e+08	8.45323	0.0767854
Prdm13	0.0452769	1.44269e+08	8.45323	0.0767854
Ces4a	0.0452769	1.44269e+08	8.45323	0.0767854
Colca2	0.0452769	1.44269e+08	8.45323	0.0767854
AC117662.4	0.0452769	1.44269e+08	8.45323	0.0767854
2310034G01Rik	0.0452769	1.44269e+08	8.45323	0.0767854
Gm45187	0.0452463	1.44269e+08	8.45323	0.0767879
Opn5	0.0452463	1.44269e+08	8.45323	0.0767879
Gm45339	0.0452332	1.44269e+08	8.45323	0.0767889
Naip6	0.0452332	1.44269e+08	8.45323	0.0767889
Nppb	0.045197	1.44269e+08	8.45323	0.0767918
Gm30122	0.045197	1.44269e+08	8.45323	0.0767918
Bsnd	0.0451867	1.44269e+08	8.45323	0.0767926
Fancd2os	0.0451867	1.44269e+08	8.45323	0.0767926
Ido1	0.0451867	1.44269e+08	8.45323	0.0767926
Gm13431	0.0451153	1.44269e+08	8.45323	0.0767983
Tyr	0.0451153	1.44269e+08	8.45323	0.0767983
Gm44784	0.0451153	1.44269e+08	8.45323	0.0767983
Efcab9	0.0451153	1.44269e+08	8.45323	0.0767983
Mzb1	0.045004	1.44269e+08	8.45322	0.0768073
Olfr654	0.0449152	1.44269e+08	8.45322	0.0768145
1700125G22Rik	0.0425103	1.44269e+08	8.45319	0.0770202
Gm31881	0.0425103	1.44269e+08	8.45319	0.0770202
Gm47815	0.0425103	1.44269e+08	8.45319	0.0770202
Gm45639	0.0425103	1.44269e+08	8.45319	0.0770202
Ly6g6c	0.0425103	1.44269e+08	8.45319	0.0770202
Tmem147os	0.217362	1.58054	8.46356	0.0772806
Slc17a8	0.523339	1.37402	8.4951	0.0781685
Tnfaip6	0.256755	1.65803	8.46475	0.0781749
Thpo	0.142058	2.44206	8.45669	0.0784768
H2-T22	0.18538	1.82533	8.46011	0.0786762
AC124561.1	0.36035	1.37116	8.47801	0.0794431
Bmper	0.399396	1.35637	8.48225	0.0805747
Synpr	0.844295	1.24246	8.6042	0.0812427
Slc16a1	0.640982	1.20291	8.53431	0.0817807
Iltifb	0.233498	1.50946	8.46532	0.0821768
Trim65	0.233498	1.50946	8.46532	0.0821768
A230006K03Rik	0.573251	1.23264	8.51531	0.0847773
Slc5a5	0.280744	1.44476	8.46995	0.084921
Bdnf	0.976555	1.12722	8.86998	0.085334
P3h2	0.134233	2.03998	8.45738	0.0855119
Rbm20	0.134233	2.03998	8.45735	0.0855119
2310074N15Rik	0.134233	2.03998	8.45737	0.0855119
Pld4	0.134233	2.03998	8.45736	0.0855119
Nqo1	0.134233	2.03998	8.45733	0.0855119
5730507C01Rik	0.134233	2.03998	8.45729	0.0855119
Adgrf4	0.134233	2.03998	8.45729	0.0855119
Gm43570	0.134233	2.03998	8.45721	0.0855119
AC129328.1	0.248997	1.45501	8.46727	0.0866557
Ccl28	0.248997	1.45501	8.46703	0.0866557
Gm5148	0.306972	1.42789	8.47134	0.0869181
6330403L08Rik	0.51111	1.27082	8.50023	0.087037
Zfp954	0.637069	1.18294	8.53686	0.0880817
Gm10073	0.313108	1.38519	8.47334	0.0884538
Nr2f1	1.03548	1.06887	9.84665	0.0896366
Zfp418	0.251004	1.45766	8.46716	0.090671
Fgd3	0.575405	1.22361	8.51653	0.0911015
Vwa3a	0.153539	1.77694	8.45907	0.0918018
Noxred1	0.153539	1.77694	8.45907	0.0918018
Gm38251	0.153539	1.77694	8.45902	0.0918018
Atcayos	0.153539	1.77694	8.45895	0.0918018
Rel	0.737379	1.15762	8.57762	0.0924772
Rgs10	0.73114	1.1637	8.57424	0.0928902
Wnt3	0.667453	1.16251	8.54982	0.0954123
C230021G24Rik	0.172016	1.62494	8.46087	0.0961796
Exo1	0.172016	1.62494	8.46067	0.0961796
Gpr6	0.172016	1.62494	8.46084	0.0961796
Gm43064	0.0841707	3.04424	8.45441	0.0965179
BC051019	0.0830955	3.04344	8.45429	0.0966039
Gm43522	0.0832829	3.04297	8.45441	0.0966527
Gtse1	0.0831037	3.04293	8.45435	0.0966579
Myh3	0.0830018	3.04252	8.45444	0.0967003
Rab37	0.0829273	3.0424	8.45446	0.0967135
Slc22a18	0.0828137	3.04226	8.45444	0.0967289
Gm2832	0.0828364	3.04222	8.45442	0.0967332
Gm49271	0.0826654	3.04204	8.45445	0.0967518
BC046251	0.0825667	3.0419	8.45445	0.0967664
Tnfrsf8	0.0825432	3.04187	8.45445	0.09677
Gm14419	0.0823706	3.04171	8.45438	0.0967874
Med9os	0.0823747	3.04166	8.4544	0.0967926
Gm42421	0.0821533	3.04131	8.45442	0.0968296
Hk1os	0.082107	3.04124	8.45444	0.0968372
Plet1	0.0820605	3.04119	8.45441	0.0968429
Trpv6	0.0819906	3.04102	8.45439	0.0968606
4930509G22Rik	0.0818823	3.041	8.45437	0.0968635
Selplg	0.0817865	3.04078	8.45445	0.0968861
Tvp23bos	0.0816186	3.04054	8.4544	0.0969122
Myh15	0.0815149	3.04038	8.45443	0.0969286
M5C1000I18Rik	0.0814711	3.04032	8.4544	0.096935
AL603867.1	0.0814282	3.04022	8.45438	0.0969461
Ulbp1	0.0813789	3.04019	8.45444	0.0969493
Gm17501	0.0814298	3.0401	8.4544	0.09696
Kif28	0.0811596	3.03985	8.45444	0.0969861
Myl4	0.0811118	3.03973	8.45442	0.0969986
AL589670.4	0.0810258	3.03972	8.45446	0.0969994
D830035M03Rik	0.0810277	3.03966	8.45442	0.0970065
Gm14246	0.0809483	3.03954	8.45441	0.0970188
Rab29	0.0807587	3.03927	8.45439	0.097048
Dcdc2b	0.0808082	3.03925	8.45438	0.0970508
Mall	0.0807275	3.03907	8.45444	0.0970694
Slc4a1	0.0805462	3.03891	8.45443	0.0970863
Ly96	0.0805422	3.0389	8.45441	0.0970873
Cnn1	0.0804824	3.03883	8.45442	0.0970951
Gm37233	0.0805255	3.03876	8.45443	0.0971023
Gm42997	0.0805416	3.03872	8.45442	0.0971077
Gm26668	0.0803773	3.03858	8.4544	0.0971219
Cdiptos	0.0802377	3.03848	8.45437	0.097132
Ccl2	0.0803684	3.03848	8.45443	0.0971334
Trpm8	0.0800584	3.03819	8.45435	0.0971642
9530053A07Rik	0.0800449	3.03816	8.45436	0.097167
9630013A20Rik	0.0800591	3.03814	8.45442	0.0971685
Gm31305	0.0798876	3.03794	8.45438	0.0971903
Cxcl2	0.0797763	3.03778	8.45439	0.0972074
Gm29678	0.0797773	3.0377	8.4544	0.0972161
Gm7334	0.0796215	3.03751	8.45441	0.0972364
Gcnt1	0.0794072	3.03726	8.45434	0.0972638
AC123724.1	0.0790913	3.03672	8.45439	0.0973206
Cdkn2c	0.0787156	3.03616	8.4544	0.0973817
Pdzph1	0.0786584	3.0361	8.45441	0.0973877
1700086D15Rik	0.0786499	3.03609	8.45439	0.097389
Spata17	0.0785321	3.0358	8.45436	0.0974198
Pdgfrl	0.0780996	3.03521	8.45438	0.0974829
Trim15	0.0779252	3.03492	8.45434	0.0975153
Gm9767	0.0776241	3.03448	8.45438	0.0975617
2022-03-03	0.507879	1.23393	8.50262	0.0976102
Lamc3	0.0772343	3.03389	8.45438	0.0976253
Cpa6	0.0771056	3.03322	8.45435	0.0976988
Ppm1h	0.790392	1.13264	8.6157	0.0988074
Rgs7bp	0.922759	1.10386	8.7889	0.0989496
Otud3	0.363688	1.30335	8.48036	0.0993842
Tepp	0.262331	1.41024	8.46871	0.0998795

## Sheet: dMHb
Gene	logFC	unshrunk.logFC	logCPM	PValue
Syt6	3.16153	4.75926	8.83469	1.41227e-116
D930028M14Rik	3.15375	4.82343	8.82647	5.7565e-110
Necab2	2.51904	2.73944	9.38039	8.40062e-76
Gng8	2.84172	3.44861	9.01116	2.42305e-75
Kcng4	2.68165	5.63419	8.70637	1.97438e-72
Fibcd1	2.5293	3.16988	8.91839	2.3229e-67
Pou4f1	2.86612	3.21775	9.25411	2.7672e-62
Nwd2	2.46724	2.57031	9.91915	3.59316e-55
Lgals7	2.469	3.39146	8.82045	1.30605e-48
Msi2	2.10754	2.17855	10.0558	3.32768e-48
Gria1	1.95622	2.15417	9.23169	6.63031e-42
Nhlh2	2.11299	2.34068	9.21404	7.40741e-42
Tesc	2.24512	3.06396	8.81038	3.04712e-40
Slc44a5	2.11209	2.85804	8.80587	1.22838e-37
Fam163a	1.85405	5.21249	8.63405	1.71239e-35
Otx2	2.17732	2.65111	8.93536	1.67918e-34
Vav2	1.9077	2.62703	8.78256	3.43456e-30
Aifm3	1.92823	3.22108	8.70064	1.25897e-29
Rspo3	2.02472	2.93321	8.75995	5.0272e-29
Bmp7	1.79692	3.92507	8.64883	9.26793e-29
Islr2	2.1628	2.35381	9.33183	1.32038e-26
Sncg	1.68499	4.24378	8.63333	9.16953e-26
Creb5	2.08834	2.82697	8.80592	9.76237e-26
Atp1a1	1.62165	1.71405	9.56502	1.90084e-25
Tac1	2.07863	3.1463	8.74095	2.73455e-24
Kctd4	1.78173	2.90397	8.70114	6.7698e-23
Otx1	1.86037	2.63185	8.76378	7.96295e-23
Nrp2	1.92804	2.13542	9.20651	4.4149e-22
Cadps2	1.75197	2.88883	8.69746	4.70718e-22
Cpne4	1.71087	1.96802	9.03397	2.17938e-19
Gm38534	1.56934	3.37428	8.64385	2.74929e-19
Nfix	1.85724	2.15886	9.01643	2.9321e-18
Dock5	1.16218	5.08163	8.59763	5.10961e-18
Gfra1	1.66576	2.83666	8.685	9.44024e-18
Osbpl3	1.6865	2.53534	8.72705	1.28841e-17
D130009I18Rik	1.25378	4.20826	8.60664	1.42945e-17
Phf21b	1.54194	2.65671	8.6788	3.20455e-17
Nfib	1.97624	2.06495	9.78743	1.13337e-16
D130079A08Rik	1.40322	3.30802	8.63019	1.18583e-16
Ptprq	0.873525	1.44269e+08	8.58414	1.95936e-16
Mtcl1	1.58144	2.03389	8.82925	2.45028e-16
Fbxo32	1.39424	3.18975	8.63262	3.27502e-16
Tmem108	1.64866	2.20707	8.79221	5.59985e-16
Klhdc8b	1.52024	1.73259	9.05464	8.19322e-16
Ano1	1.19232	3.89993	8.60584	1.37166e-15
Mmd2	1.53708	1.93073	8.85499	6.94695e-15
Cntnap4	1.61601	2.02723	8.8578	1.15689e-14
Tac2	1.182	4.67	8.60016	1.35696e-14
Wfdc1	1.07944	4.48638	8.59661	2.83263e-14
Igfbpl1	1.76102	2.01028	9.06717	4.1745e-14
Irx2	1.57303	2.38156	8.72139	5.98934e-14
Ptgds	1.15647	3.66836	8.6065	6.23806e-14
Wls	1.56603	1.77519	9.07933	2.77074e-12
Wif1	1.55786	2.81171	8.66912	3.66889e-12
Zic5	1.59113	1.70897	9.39323	1.1585e-11
Hpcal1	1.46642	1.89491	8.82106	3.64412e-11
Zic4	1.50981	1.57288	9.80837	4.73981e-11
Megf11	1.54861	2.00668	8.82233	6.73729e-11
Gm5089	0.982513	3.28971	8.6014	1.83532e-10
Clybl	1.33041	2.14225	8.69289	2.79557e-10
Bfsp2	0.787864	4.10596	8.58672	3.22535e-10
St3gal6	1.18672	2.5621	8.63449	3.84373e-10
Erbb4	1.3824	1.99187	8.73967	6.66298e-10
Vav3	1.42906	1.72231	8.91786	1.34662e-09
Sipa1l2	1.41477	1.67883	8.94586	1.45778e-09
Mybpc1	0.687401	4.40157	8.58257	2.72397e-09
Gm42722	1.12246	2.39129	8.63498	2.81576e-09
Samd11	0.955852	2.67492	8.60943	1.67488e-08
Maml3	1.25632	1.90886	8.71276	2.16636e-08
Aard	0.916939	2.76946	8.60461	3.87092e-08
Mab21l1	1.14475	2.52023	8.63158	4.01466e-08
Gab1	1.17366	2.12705	8.66052	4.23105e-08
Cxxc5	1.34774	1.58827	8.96022	4.51928e-08
Ephb1	1.37329	1.59131	9.00047	4.85342e-08
Cubn	0.645749	3.76392	8.58296	5.99405e-08
Klf2	1.3628	1.82691	8.78589	6.62307e-08
Spp2	0.697709	3.38541	8.58663	8.95804e-08
Plpp4	1.18182	2.13861	8.66175	9.28497e-08
Pxylp1	1.3911	1.86573	8.78827	9.91843e-08
Mcub	0.870682	3.01293	8.59846	1.10497e-07
Gm45768	1.23754	2.01	8.68921	1.13554e-07
Zfp536	1.13069	2.10525	8.65595	1.21466e-07
Ccdc141	1.12267	2.10189	8.65407	1.47956e-07
Cngb3	0.58968	3.8495	8.58082	2.01774e-07
Myadm	1.27318	1.57912	8.86506	2.18626e-07
Tead1	1.3105	1.50956	9.01833	2.97765e-07
Elfn1	1.00582	2.51119	8.61801	3.12613e-07
AC154683.1	0.962072	2.46387	8.61609	3.34137e-07
Trps1	1.31694	1.59919	8.89905	4.82205e-07
Lrrc10b	1.05962	2.29726	8.632	8.34574e-07
Fgf15	0.89293	2.72926	8.60441	8.7728e-07
Pou6f2	1.36152	1.86545	8.76605	1.13372e-06
Nfatc2	1.17464	1.84305	8.69962	1.17159e-06
Tyrp1	0.504997	3.89289	8.57811	2.40272e-06
Gm30551	0.41046	5.44738	8.57384	2.70898e-06
Dach1	1.24186	1.73939	8.75632	2.77511e-06
Slc38a8	0.36112	5.23341	8.57279	3.60628e-06
Ebf1	1.43604	1.58192	9.20345	3.71954e-06
Cemip	0.969784	2.08044	8.63313	5.39898e-06
Atf3	0.755907	2.4209	8.60035	7.36119e-06
Rfx2	0.827456	2.37495	8.60684	8.21225e-06
Stard10	1.11483	1.70921	8.70741	8.3447e-06
Rgs6	1.19264	1.66621	8.75195	9.20272e-06
Insm1	1.06594	1.86149	8.6679	1.01466e-05
Ebf3	1.24656	1.72962	8.76137	1.11063e-05
Aif1l	1.05983	1.85184	8.66764	1.32628e-05
Parvb	1.12368	1.6391	8.72892	1.35037e-05
Zbtb20	1.34516	1.43946	9.42031	1.44935e-05
Fgf1	0.37567	4.34708	8.57382	1.49452e-05
Pcca	1.0764	1.71791	8.69371	1.50495e-05
Irx1	1.12072	1.99475	8.66536	1.57234e-05
Gucy1a1	1.08986	1.74411	8.69143	1.65329e-05
Pde1a	0.997571	1.94336	8.64686	2.08484e-05
Thsd4	0.647907	2.60522	8.59047	2.10955e-05
Slc14a2	0.774753	2.27848	8.60516	2.17507e-05
Whrn	0.95883	1.87492	8.6458	3.001e-05
Cebpa	0.46014	3.2318	8.57862	3.43016e-05
Gm17250	0.2287	1.44269e+08	8.56953	3.47927e-05
Cdh26	0.365975	3.76392	8.5744	4.51834e-05
Sulf2	1.25475	1.46494	8.98167	4.76238e-05
9630041A04Rik	0.322346	4.10787	8.57282	6.03602e-05
Tmtc1	1.0062	1.75064	8.66822	7.07608e-05
Igf2bp2	0.967952	1.75682	8.65956	9.97035e-05
Onecut1	0.613084	2.46428	8.59098	0.000117744
Zic2	1.18165	1.3902	8.96238	0.000119177
Gm12144	0.411603	3.06348	8.57771	0.000120668
Lurap1l	0.769969	2.00611	8.61279	0.00012393
Rtp1	0.198166	1.44269e+08	8.569	0.000124657
Ypel4	1.02747	1.56557	8.7094	0.000130244
Vezf1	1.13949	1.34408	8.95321	0.000144607
Serpinb8	0.294195	3.97037	8.5723	0.000148879
Zic1	1.20414	1.22945	10.4485	0.000153268
Cyp4f16	0.699228	2.16117	8.60204	0.000155644
Tmem200c	0.440158	2.81837	8.57998	0.000167828
Kif26a	0.964143	1.72346	8.66252	0.000189572
Plcl1	0.889752	1.76175	8.64357	0.000198341
Ttn	0.833201	2.11851	8.6152	0.000198989
Rhoq	0.975835	1.63667	8.67657	0.00022821
5330429C05Rik	0.195437	1.44269e+08	8.56896	0.000267661
Etfbkmt	0.70514	2.08233	8.60454	0.000316035
9530026F06Rik	0.248532	4.65094	8.57063	0.000338807
Sytl3	0.451508	2.72208	8.58099	0.000406766
Cygb	1.04837	1.45252	8.75715	0.000407497
Gm26533	0.166971	1.44269e+08	8.56843	0.000428297
Asic4	1.26658	1.50361	8.94194	0.000440977
Pde11a	0.515867	2.42298	8.58613	0.000513802
Gm20554	0.21745	4.4558	8.57001	0.000541445
Gm44724	0.217451	4.4558	8.57007	0.000541445
Avil	0.217451	4.4558	8.57005	0.000541445
4933440M02Rik	0.283119	3.38541	8.57281	0.000556259
Tle4	1.15235	1.3541	8.96458	0.00055674
Atf5	0.944487	1.60836	8.67267	0.000561937
Lcp2	0.390189	2.64844	8.57875	0.000627555
Ror2	0.359291	2.87068	8.57636	0.000631732
Casz1	0.919622	1.67343	8.65917	0.000650764
Ttc22	0.300278	3.10787	8.57366	0.000730075
Reln	1.17088	1.47558	8.8467	0.000740579
Lrrc36	0.408903	2.57072	8.57982	0.000781334
Pifo	0.434732	2.4389	8.58198	0.000820986
P3h2	0.17063	1.44269e+08	8.56846	0.000910303
Cabp4	0.23619	3.64844	8.57113	0.000932678
Kctd8	0.910902	1.62377	8.66308	0.000961692
1110019D14Rik	0.400378	2.55971	8.57977	0.00105377
Greb1	0.594707	2.04493	8.59661	0.00109672
Robo3	1.30288	1.60615	8.87783	0.00117595
Stra6	0.254408	3.23341	8.57212	0.00128467
Nxn	0.806416	1.66825	8.63662	0.00129455
AC154507.3	0.408622	2.35894	8.58131	0.0013123
Lurap1	0.495044	2.22991	8.58705	0.00134942
Cd63	1.09208	1.2583	9.01473	0.00135482
Cacnb3	1.10008	1.21863	9.16505	0.00141108
Satb1	1.06455	1.34975	8.83678	0.00150655
Smkr-ps	0.136042	1.44269e+08	8.56791	0.00154031
Gm10578	0.134477	1.44269e+08	8.56788	0.0015463
Pirt	0.133938	1.44269e+08	8.56787	0.0015488
Mbnl2	1.08901	1.27484	8.97201	0.00155499
Wdpcp	0.547973	1.97081	8.59453	0.00161917
Rnaseh2c	0.850926	1.5227	8.66161	0.00172957
Sostdc1	0.556428	1.95668	8.59588	0.0017744
Garem2	0.565483	1.94414	8.59661	0.001863
Cfap43	0.452483	2.10779	8.58591	0.00217438
Pdzd3	0.206288	3.4558	8.57061	0.00239442
Klhdc9	0.206289	3.4558	8.57064	0.00239442
Zbtb16	0.619651	1.76086	8.60656	0.00245471
9030612E09Rik	0.515722	1.93224	8.59291	0.00247291
H1f0	1.03522	1.32846	8.82353	0.00253307
Slit2	1.0511	1.35503	8.8205	0.00271132
Cbfb	0.824432	1.50095	8.65761	0.00278421
Iqcj	0.701076	1.62229	8.62306	0.00319793
Tnfaip8l3	0.243415	2.81837	8.57272	0.00342101
C030034L19Rik	0.262735	2.9471	8.57326	0.00348359
Thrsp	0.456016	2.11326	8.58608	0.00351734
Eya1	0.614292	1.79836	8.60512	0.00365681
Tmem178	0.790407	1.5762	8.64286	0.00366319
Chac1	0.55838	1.8322	8.59858	0.00371719
BC034090	0.744081	1.63224	8.63064	0.00392742
Homer2	1.07915	1.23924	9.02137	0.0040932
Map3k13	0.895307	1.39443	8.70046	0.00429873
Nrg1	0.744591	1.54063	8.6364	0.00442742
Cpxm2	0.402456	2.17911	8.58293	0.00466503
Gldc	0.670547	1.59328	8.62039	0.00478135
St5	0.855143	1.45112	8.67444	0.0049163
Fyb2	0.155722	3.97037	8.56898	0.00499478
Ccdc17	0.155722	3.97037	8.56894	0.00499478
Ascl4	0.155722	3.97037	8.56891	0.00499478
Gm44698	0.106018	1.44269e+08	8.5674	0.00542807
Aox1	0.104288	1.44269e+08	8.56737	0.00544498
Gm27246	0.103733	1.44269e+08	8.56736	0.00545142
Ptgir	0.102928	1.44269e+08	8.56735	0.0054606
Trappc3l	0.10262	1.44269e+08	8.56735	0.00546428
Gm38186	0.102598	1.44269e+08	8.56734	0.00546455
Gm26944	0.102463	1.44269e+08	8.56734	0.00546624
Gm14167	0.102361	1.44269e+08	8.56734	0.00546747
Itgal	0.102343	1.44269e+08	8.56734	0.00546768
Il1b	0.102153	1.44269e+08	8.56734	0.00547006
BC049352	0.1019	1.44269e+08	8.56733	0.00547314
Vsig2	0.101757	1.44269e+08	8.56733	0.00547492
Rorc	0.101581	1.44269e+08	8.56733	0.00547716
Aanat	0.101358	1.44269e+08	8.56732	0.0054799
Mb	0.101202	1.44269e+08	8.56732	0.00548225
2810408A11Rik	0.42039	1.95434	8.58615	0.00549398
Insrr	0.0999941	1.44269e+08	8.5673	0.00549753
Gm5741	0.358789	2.30315	8.57988	0.00581114
Rbp2	0.175754	3.23341	8.57005	0.0062872
Gm36908	0.175754	3.23341	8.57002	0.0062872
Hist1h4d	0.175754	3.23341	8.57008	0.0062872
3110082J24Rik	0.175754	3.23341	8.57	0.00628721
Ppp1r16b	0.720162	1.51697	8.63385	0.00713032
F730016J06Rik	0.214121	2.64844	8.57226	0.00739038
AC174678.1	0.214121	2.64844	8.5722	0.00739038
Gm45323	0.232507	2.49644	8.57329	0.00760439
Prima1	0.232507	2.49644	8.57325	0.0076044
Bhlhe23	0.200622	3.43214	8.57058	0.00776564
Cdc14a	0.739542	1.50061	8.63967	0.0078471
Gm11266	0.468561	1.81953	8.59204	0.00807692
Pnma1	0.409331	1.87069	8.58647	0.00809594
Sned1	0.75064	1.48732	8.64374	0.00852549
Nptx2	0.877893	1.39897	8.69307	0.00859926
Evc2	0.451353	1.76874	8.59142	0.00868537
Hbp1	0.855179	1.38286	8.68777	0.00881261
Mettl27	0.264053	2.29539	8.57532	0.00941561
Pacrg	0.46387	1.76424	8.59251	0.00967863
1700088E04Rik	0.410347	1.87234	8.58645	0.010108
Gm45847	0.661491	1.49611	8.62524	0.0102441
Mme	0.457339	1.82915	8.59057	0.0102863
Nhej1	0.207805	2.63498	8.57217	0.0106178
Scn7a	0.209372	2.63785	8.5723	0.0107835
Adgrg1	1.02821	1.16019	9.0855	0.0110672
Efhb	0.474656	1.69717	8.59512	0.0113324
Wnt9a	0.339272	1.94938	8.58122	0.011391
Enkur	0.595378	1.55086	8.61305	0.012477
Cyp4f13	0.440114	1.70548	8.59168	0.0129797
Gck	0.466341	1.70311	8.59407	0.013065
Scube1	0.597982	1.57541	8.61245	0.013236
Mia	0.550588	1.64192	8.60428	0.0134617
Smad3	0.257128	2.10787	8.57596	0.0135883
Nfia	1.07689	1.23867	9.02463	0.0144806
Plcxd3	0.926987	1.24937	8.77572	0.014567
9230110C19Rik	0.22168	2.23341	8.57373	0.0148026
Dcc	0.783796	1.37504	8.66715	0.0149936
Bcas1	0.516189	1.59461	8.6027	0.0156562
Cenpw	0.765975	1.34732	8.66568	0.0157691
Klhl6	0.123823	3.64843	8.56842	0.0158706
Des	0.123911	3.64852	8.56846	0.0158808
4933407L21Rik	0.341586	1.82762	8.58287	0.0159032
Trim66	0.720225	1.38953	8.64737	0.0159051
Gm13589	0.18422	2.4558	8.57166	0.0159998
Enpp1	0.256313	2.10683	8.57598	0.0161238
Oprm1	0.253342	2.1022	8.57594	0.0162859
Rbp7	0.164678	2.64844	8.57059	0.0165602
Dnaic2	0.164678	2.64844	8.57055	0.0165602
Sox6	0.876692	1.32808	8.71264	0.0167705
St6galnac5	1.03339	1.17224	9.06582	0.0168557
Gm5441	0.14456	2.97037	8.5695	0.0168643
Lrrc43	0.14456	2.97037	8.56949	0.0168643
Gm29543	0.327426	1.84066	8.58172	0.017073
E430018J23Rik	0.236851	2.15847	8.57481	0.0173166
Rasl10a	0.233393	2.15326	8.57471	0.0173899
Dpf3	0.663152	1.4466	8.63072	0.0180586
Dbp	0.508315	1.52645	8.60332	0.0184362
Lamb3	0.444729	1.64863	8.59336	0.0184436
Gm26870	0.487891	1.89824	8.59153	0.0185826
Serpinf1	0.188756	3.30744	8.57005	0.0188198
Slco1c1	0.711289	1.37033	8.64771	0.0199405
H2afv	0.96647	1.194	8.87219	0.0205362
Fam46a	0.839622	1.37342	8.68414	0.0206427
Gm17669	0.0735502	1.44269e+08	8.56687	0.0212125
6030408B16Rik	0.0730146	1.44269e+08	8.56686	0.0212277
Gm16135	0.0709661	1.44269e+08	8.56683	0.0212856
Wdr72	0.0708922	1.44269e+08	8.56682	0.0212877
Gm40621	0.0708167	1.44269e+08	8.56682	0.0212899
Qrfp	0.0706006	1.44269e+08	8.56682	0.0212972
Gm15577	0.0704712	1.44269e+08	8.56682	0.0213014
Lrrc38	0.0704601	1.44269e+08	8.56682	0.0213026
Tespa1	0.0704328	1.44269e+08	8.56682	0.0213032
Cnga3	0.0702354	1.44269e+08	8.56681	0.0213094
Gm38413	0.0694056	1.44269e+08	8.5668	0.0213354
Gm48079	0.0693766	1.44269e+08	8.5668	0.0213364
Gm16578	0.0693183	1.44269e+08	8.5668	0.0213386
6430573P05Rik	0.069279	1.44269e+08	8.5668	0.0213397
Tbx21	0.0692739	1.44269e+08	8.5668	0.0213399
Gm48159	0.0692737	1.44269e+08	8.5668	0.02134
Pctp	0.0692701	1.44269e+08	8.5668	0.0213402
Gm11587	0.0692322	1.44269e+08	8.5668	0.0213413
Gm15396	0.0691887	1.44269e+08	8.5668	0.0213428
Gm15348	0.069177	1.44269e+08	8.5668	0.0213432
Gm28557	0.0691089	1.44269e+08	8.5668	0.0213455
Angptl7	0.0690767	1.44269e+08	8.5668	0.0213466
Ifitm6	0.0690334	1.44269e+08	8.56679	0.0213481
Cilp	0.0690278	1.44269e+08	8.56679	0.0213482
Anxa9	0.0690225	1.44269e+08	8.56679	0.0213484
Rtp2	0.0689532	1.44269e+08	8.56679	0.0213508
Mapkapk3	0.0689509	1.44269e+08	8.56679	0.021351
Rnf135	0.0688942	1.44269e+08	8.56679	0.0213529
Micalcl	0.0688498	1.44269e+08	8.56679	0.0213545
Gm42504	0.0688413	1.44269e+08	8.56679	0.0213547
Gm28182	0.0688127	1.44269e+08	8.56679	0.0213556
Gm26895	0.0688105	1.44269e+08	8.56679	0.0213557
Pm20d2	0.0687943	1.44269e+08	8.56679	0.0213562
A930003A15Rik	0.0687657	1.44269e+08	8.56679	0.0213572
Nmnat3	0.0687683	1.44269e+08	8.56679	0.0213572
Gm26994	0.0687266	1.44269e+08	8.56679	0.0213586
Gapdhs	0.0686891	1.44269e+08	8.56679	0.0213599
Gm26797	0.0686672	1.44269e+08	8.56679	0.0213606
Gm12462	0.0685595	1.44269e+08	8.56679	0.0213651
Igfn1	0.0685025	1.44269e+08	8.56679	0.0213663
Gm11681	0.0684338	1.44269e+08	8.56678	0.0213687
Uchl4	0.0683867	1.44269e+08	8.56678	0.0213703
Rap1gapos	0.0683611	1.44269e+08	8.56678	0.0213716
Gm15651	0.0683336	1.44269e+08	8.56678	0.0213726
Wdr49	0.0681663	1.44269e+08	8.56678	0.0213782
Gm9465	0.0681661	1.44269e+08	8.56678	0.0213783
Olfr720	0.0680369	1.44269e+08	8.56678	0.0213827
Scn11a	0.0679199	1.44269e+08	8.56678	0.0213868
Pole	0.067724	1.44269e+08	8.56677	0.0213936
Gm3896	0.0676182	1.44269e+08	8.56677	0.0213972
5830418P13Rik	0.0674835	1.44269e+08	8.56677	0.021402
Gm26846	0.0673487	1.44269e+08	8.56677	0.0214077
Tmcc3os	0.0673225	1.44269e+08	8.56677	0.02141
Slc22a6	0.0672253	1.44269e+08	8.56677	0.021412
Tulp1	0.223558	2.24208	8.57367	0.023123
Cebpg	0.906428	1.21174	8.78442	0.0234606
Nlrx1	0.35629	1.71821	8.58566	0.0240636
2510009E07Rik	0.982815	1.16323	8.94543	0.0246326
Crybb1	0.164253	2.64653	8.57057	0.0255077
Slfn5	0.210933	2.01101	8.57442	0.0260167
Twnk	0.703723	1.31791	8.65283	0.0262632
Slc2a13	0.785526	1.27732	8.68544	0.0267912
Mdga1	0.93511	1.23895	8.79378	0.0284172
Ctbp2	0.786332	1.27836	8.68622	0.0290135
Ccdc28a	0.527109	1.44101	8.60893	0.0292674
Aass	0.140469	2.95709	8.56945	0.0293933
Trappc6a	0.413137	1.53696	8.59313	0.0294705
Chst8	0.546058	1.47067	8.61117	0.0295472
Dglucy	0.246107	1.93712	8.5764	0.0300639
Mcoln3	0.139741	2.94858	8.56954	0.030775
A930003O13Rik	0.252657	2.09394	8.57596	0.0310353
Ccdc103	0.173311	2.13387	8.57214	0.0311031
Irx5	0.664277	1.38877	8.63728	0.0318918
1700003E16Rik	0.60307	1.37015	8.62526	0.0332996
Fam84b	0.479171	1.47105	8.60261	0.0346435
Atp13a5	0.153686	2.23341	8.57113	0.0347526
Tmod1	0.153686	2.23341	8.57113	0.0347526
AC159282.1	0.153686	2.23341	8.57109	0.0347526
Plekha2	0.251461	1.77149	8.5781	0.0353905
Rdh5	0.292002	1.64844	8.58179	0.0355508
C030037D09Rik	0.353873	1.64928	8.58622	0.0365384
Naaa	0.572753	1.36821	8.62073	0.0365863
Bhlhe22	0.45353	1.46556	8.59979	0.0367836
Gm45495	0.357384	1.5795	8.5875	0.0368391
Ccdc151	0.373897	1.52235	8.59008	0.0380235
Map10	0.218389	1.80045	8.57596	0.0381438
Prcd	0.218389	1.80045	8.57581	0.0381438
Zfp994	0.452371	1.46396	8.59964	0.0381996
Smim27	0.236834	1.78759	8.57683	0.0382468
B9d1	0.360802	1.5172	8.58945	0.0387944
Tat	0.133483	2.38541	8.57001	0.0396006
Immp2l	0.133483	2.38541	8.57004	0.0396006
Slc24a4	0.133483	2.38541	8.57003	0.0396006
Syt10	0.133483	2.38541	8.56998	0.0396006
Pear1	0.133483	2.38541	8.56995	0.0396006
Ryr2	0.923612	1.179	8.82774	0.040924
Gm26609	0.200266	1.81837	8.57486	0.042161
Spag16	0.259651	1.64844	8.57953	0.0423637
Rassf8	0.34621	1.51027	8.58816	0.0428583
Tppp3	0.95619	1.13081	8.94638	0.0444603
Ccdc190	0.258577	1.78315	8.57822	0.0445312
Dnah5	0.314777	1.56954	8.58404	0.0447236
Patz1	0.878993	1.16891	8.7893	0.0449933
Tspan32	0.112676	2.64844	8.56888	0.0457758
Madcam1	0.112667	2.64843	8.56892	0.0457802
Pou5f1	0.112664	2.64843	8.56892	0.0457914
Gm10244	0.112657	2.64842	8.56894	0.0457983
Gemin4	0.112665	2.64843	8.56895	0.0458062
A530065N20Rik	0.112653	2.64842	8.56898	0.0458129
A430105J06Rik	0.112772	2.64854	8.56896	0.0458251
1500002C15Rik	0.154157	2.23887	8.57097	0.0466408
Gm43672	0.181639	1.84109	8.57383	0.0471642
Lsp1	0.181639	1.84109	8.57374	0.0471642
Dennd2a	0.737829	1.22027	8.68216	0.0473201
Lrrc55	0.718889	1.23621	8.67042	0.0480378
Gm20234	0.0929424	3.23578	8.56791	0.0483052
Rhcg	0.0926547	3.23538	8.56789	0.0483332
Gm15687	0.0922928	3.23527	8.56781	0.0483412
Hsbp1l1	0.0919846	3.2346	8.56785	0.0483882
Txndc2	0.0916355	3.23389	8.5679	0.048438
T2	0.0914186	3.23376	8.56784	0.048447
2410021H03Rik	0.0913564	3.23368	8.56784	0.0484529
Slc43a1	0.0913986	3.23368	8.56788	0.0484531
Kctd11	0.0912534	3.23349	8.56786	0.0484664
AC154782.1	0.0911126	3.23326	8.56789	0.0484826
Naalad2	0.0910522	3.23317	8.56788	0.0484885
Pbld1	0.0909614	3.23311	8.56783	0.048493
Gm14137	0.0909566	3.23303	8.5679	0.0484985
A730015C16Rik	0.0907451	3.23279	8.56783	0.0485156
Cers1	0.0907801	3.23279	8.56789	0.0485159
Aqp6	0.0907403	3.23273	8.56788	0.04852
Gm13373	0.0906129	3.23255	8.56789	0.0485329
Gdf9	0.0905911	3.23251	8.56788	0.0485356
Gm35439	0.0905552	3.23246	8.56787	0.0485389
Chrnb3	0.0904511	3.23236	8.56791	0.048546
Stra6l	0.0904443	3.2323	8.56788	0.04855
Ntng2	0.0904399	3.2323	8.56789	0.0485502
Vpreb1	0.0904371	3.23228	8.56786	0.0485514
Erfe	0.0901767	3.23192	8.56788	0.0485774
Ccdc110	0.0896955	3.23125	8.5679	0.0486248
1110002J07Rik	0.0895615	3.23097	8.56785	0.0486441
Gm15689	0.0894255	3.23077	8.56786	0.0486585
Gm26578	0.089043	3.23023	8.56784	0.0486971
Gm14325	0.088657	3.22944	8.5678	0.0487538
1190007I07Rik	0.281931	1.55533	8.58224	0.0488679
Mfap2	0.733384	1.21038	8.68217	0.0509838
Sgms2	0.225593	1.64844	8.57747	0.0512777
Kif27	0.296317	1.55977	8.58322	0.0531639
4932438H23Rik	0.162484	1.87084	8.57271	0.053693
Morn1	0.162484	1.87084	8.57269	0.053693
Rbm20	0.162484	1.87084	8.57265	0.053693
Nptx1	0.675514	1.24689	8.65535	0.0541328
Vsig8	0.169666	2.1228	8.57213	0.0550212
Gm10837	0.428532	1.40972	8.59943	0.0557616
Dusp28	0.368709	1.41679	8.59238	0.0561004
Pde2a	0.223514	1.64542	8.57754	0.0562396
Gm45250	0.300768	1.4855	8.58494	0.0563536
Gm4419	0.207877	1.64844	8.57646	0.0569736
Gdpd3	0.207877	1.64844	8.57624	0.0569736
Psmc3ip	0.207877	1.64844	8.57639	0.0569736
Gm12184	0.414491	1.36869	8.59849	0.0580582
Tgfbr3	0.300544	1.4852	8.58475	0.0593473
Rsph4a	0.632476	1.25542	8.64325	0.0602737
Kif15	0.254715	1.54846	8.57991	0.060429
Nfatc1	0.262257	1.54233	8.58131	0.061688
Pskh1	0.372935	1.37542	8.594	0.0618887
Krtap17-1	0.16699	1.88716	8.57251	0.0621069
Otx2os1	0.247888	1.53958	8.5802	0.0624327
Zfp781	0.142777	1.91148	8.57166	0.0626471
Ak8	0.142777	1.91148	8.57162	0.0626471
Wdr63	0.142777	1.91148	8.57153	0.0626471
Acadvl	0.587368	1.24546	8.63367	0.0629066
Cdkl4	0.308578	1.42643	8.5864	0.0656344
Ubald2	0.90052	1.11709	8.86387	0.0658912
2600014E21Rik	0.406009	1.42193	8.59697	0.066176
P2rx6	0.155792	1.85533	8.57269	0.0674228
Tcp11l2	0.698946	1.18971	8.67332	0.0683279
Zfp784	0.231217	1.53118	8.57913	0.0692752
H2-T22	0.192385	1.65406	8.57526	0.0698993
Epop	0.293184	1.41398	8.58546	0.0706507
Efs	0.376401	1.33772	8.59572	0.0720813
Prodh	0.170972	1.64844	8.57431	0.0728477
Gm2000	0.420406	1.30781	8.6014	0.0734015
Gm26521	0.243166	1.53019	8.58009	0.0738127
Sytl2	0.459331	1.28633	8.60779	0.0740137
Kcnma1	1.0149	1.07363	9.54475	0.0751247
Gm36356	0.122491	1.97037	8.57066	0.0755091
Pdlim1	0.122491	1.97037	8.57059	0.0755091
Gm10800	0.122491	1.97037	8.5706	0.0755091
0610040J01Rik	0.122491	1.97037	8.57053	0.0755091
Helz2	0.122491	1.97037	8.57053	0.0755091
Acta2	0.122491	1.97037	8.57056	0.0755091
Ly6g5b	0.122491	1.97037	8.57056	0.0755091
Ccdc162	0.122491	1.97037	8.57049	0.0755091
Traf1	0.122491	1.97037	8.57045	0.0755091
K230015D01Rik	0.122491	1.97037	8.57051	0.0755091
Gm3693	0.146127	1.92928	8.57149	0.0759135
Mapk4	0.363761	1.32651	8.59424	0.0760733
Rnls	0.114034	2.66273	8.56891	0.0764901
Cd1d1	0.493987	1.2704	8.61432	0.0766955
Pik3ip1	0.614847	1.21926	8.64323	0.0770402
Scnn1a	0.11153	2.64874	8.5689	0.0772957
Rps27l	0.719651	1.15094	8.69139	0.0782907
Iqcg	0.277662	1.40041	8.58435	0.0791646
Cfap69	0.723502	1.14882	8.69421	0.0802997
Nckap1l	0.197442	1.51094	8.577	0.0810317
Gm9938	0.240614	1.44364	8.58068	0.0820595
Rhpn2	0.237705	1.43995	8.5808	0.0830819
Gm45336	0.106333	2.60774	8.569	0.0840392
Rgmb	0.937033	1.08324	9.00771	0.0844943
Ager	0.151738	1.64844	8.5732	0.084684
Isoc2b	0.151738	1.64844	8.57314	0.0846841
Prorsd1	0.151738	1.64844	8.57318	0.0846841
Ccdc30	0.455083	1.25629	8.60971	0.0858667
Gm4876	0.261655	1.385	8.58334	0.0872323
Vwa5b1	0.272017	1.39156	8.58444	0.0889444
Cables1	0.599365	1.17271	8.64566	0.0893299
Cnst	0.646119	1.15952	8.66151	0.089993
Slc2a8	0.44248	1.24731	8.607	0.0908287
Cfap74	0.222526	1.42627	8.57958	0.0916216
Ppm1d	0.520384	1.20267	8.6241	0.0925319
Rtkn	0.237054	1.43895	8.58053	0.0925566
Strip2	0.303739	1.31139	8.5885	0.0943917
Sox9	0.901699	1.092	8.90523	0.0945343
Cngb1	0.101599	2.06348	8.56943	0.0946333
Kl	0.101599	2.06348	8.56942	0.0946333
Eps8l2	0.101599	2.06348	8.56942	0.0946333
Irf5	0.101599	2.06348	8.56939	0.0946333
Gm47710	0.1016	2.06348	8.56945	0.0946386
Nqo1	0.101599	2.06348	8.56946	0.0946388
Podn	0.101591	2.06347	8.56951	0.094643
Etohd2	0.101589	2.06347	8.56951	0.094654
Gm11940	0.101618	2.0635	8.56953	0.0946822
Mknk1	0.246692	1.36955	8.58221	0.0957582
1700040D17Rik	0.136955	2.01707	8.57056	0.0965529
Apobec1	0.0395459	1.44269e+08	8.56632	0.0977764
Gm15567	0.0368118	1.44269e+08	8.56628	0.097978
Ly6g6c	0.0368118	1.44269e+08	8.56628	0.097978
Gm10640	0.036803	1.44269e+08	8.56628	0.0979787
Lyve1	0.0367798	1.44269e+08	8.56628	0.0979806
Gm34045	0.0367409	1.44269e+08	8.56628	0.0979837
Gadl1	0.0367183	1.44269e+08	8.56628	0.0979855
AC133505.1	0.0367086	1.44269e+08	8.56628	0.0979862
Olfr1280	0.0366463	1.44269e+08	8.56628	0.0979912
AC130815.3	0.0366463	1.44269e+08	8.56628	0.0979912
Gm805	0.0366332	1.44269e+08	8.56628	0.0979923
Gm26576	0.0366276	1.44269e+08	8.56628	0.0979927
C230088H06Rik	0.0365852	1.44269e+08	8.56627	0.0979961
Gm26789	0.0365733	1.44269e+08	8.56627	0.0979971
9330198N18Rik	0.0364996	1.44269e+08	8.56627	0.098003
Hoxa1	0.0354838	1.44269e+08	8.56626	0.0980872
Gm26829	0.0354015	1.44269e+08	8.56626	0.0980943
Gm12576	0.0354015	1.44269e+08	8.56626	0.0980943
Akr1b7	0.0353514	1.44269e+08	8.56625	0.0980986
Colca2	0.0353246	1.44269e+08	8.56625	0.0981009
Gm26750	0.0353194	1.44269e+08	8.56625	0.0981013
Gm16192	0.0353194	1.44269e+08	8.56625	0.0981013
Gm26841	0.0353135	1.44269e+08	8.56625	0.0981018
Calr4	0.0353135	1.44269e+08	8.56625	0.0981018
Gm6567	0.0353135	1.44269e+08	8.56625	0.0981018
Gm49373	0.0353135	1.44269e+08	8.56625	0.0981018
Gm26664	0.0352885	1.44269e+08	8.56625	0.098104
Il10ra	0.0352885	1.44269e+08	8.56625	0.098104
Tmc8	0.0352885	1.44269e+08	8.56625	0.098104
6030466F02Rik	0.0352664	1.44269e+08	8.56625	0.0981059
Nr1i2	0.0352516	1.44269e+08	8.56625	0.0981072
Prickle4	0.0352454	1.44269e+08	8.56625	0.0981077
Tmem82	0.0352285	1.44269e+08	8.56625	0.0981092
Lrrc63	0.0352285	1.44269e+08	8.56625	0.0981092
Pcdhgb1	0.0352178	1.44269e+08	8.56625	0.0981101
Card11	0.0352163	1.44269e+08	8.56625	0.0981102
Ccdc170	0.0352163	1.44269e+08	8.56625	0.0981102
Gm48265	0.0352161	1.44269e+08	8.56625	0.0981102
Gm9376	0.035215	1.44269e+08	8.56625	0.0981103
Gpr55	0.0352118	1.44269e+08	8.56625	0.0981106
Adprhl1	0.0351991	1.44269e+08	8.56625	0.0981117
Prss32	0.0351991	1.44269e+08	8.56625	0.0981117
Spata45	0.0351935	1.44269e+08	8.56625	0.0981122
Slfn3	0.0351851	1.44269e+08	8.56625	0.0981129
Pard3bos1	0.0351821	1.44269e+08	8.56625	0.0981132
Snai1	0.0351821	1.44269e+08	8.56625	0.0981132
E030030I06Rik	0.0351685	1.44269e+08	8.56625	0.0981144
Smagp	0.0351685	1.44269e+08	8.56625	0.0981144
Gm45155	0.0351667	1.44269e+08	8.56625	0.0981145
Gm8050	0.0351624	1.44269e+08	8.56625	0.0981149
Trpm5	0.0351408	1.44269e+08	8.56625	0.0981168
Gm31107	0.0351217	1.44269e+08	8.56625	0.0981184
Fam83a	0.0351217	1.44269e+08	8.56625	0.0981184
Gm26744	0.0351217	1.44269e+08	8.56625	0.0981184
A430057M04Rik	0.0351197	1.44269e+08	8.56625	0.0981186
Gm35696	0.0351196	1.44269e+08	8.56625	0.0981186
Cxcl3	0.0351181	1.44269e+08	8.56625	0.0981187
Rhbg	0.035117	1.44269e+08	8.56625	0.0981188
4931440J10Rik	0.035117	1.44269e+08	8.56625	0.0981188
Mlph	0.0351035	1.44269e+08	8.56625	0.09812
Gm35409	0.0351031	1.44269e+08	8.56625	0.0981201
Gm42984	0.0351	1.44269e+08	8.56625	0.0981203
Ghrl	0.0351	1.44269e+08	8.56625	0.0981203
Ceacam1	0.0351	1.44269e+08	8.56625	0.0981203
Mrln	0.0351	1.44269e+08	8.56625	0.0981203
Lpcat2b	0.0350943	1.44269e+08	8.56625	0.0981208
1700084C06Rik	0.0350742	1.44269e+08	8.56625	0.0981226
Pik3r5	0.0350728	1.44269e+08	8.56625	0.0981227
Nlrp12	0.0350681	1.44269e+08	8.56625	0.0981231
Gm16617	0.0350677	1.44269e+08	8.56625	0.0981231
Gm29455	0.0350649	1.44269e+08	8.56625	0.0981234
Gm11168	0.0350593	1.44269e+08	8.56625	0.0981239
Vmn1r218	0.0350593	1.44269e+08	8.56625	0.0981239
Pstpip2	0.0350593	1.44269e+08	8.56625	0.0981239
Mgl2	0.0350581	1.44269e+08	8.56625	0.098124
Vmn2r124	0.0350581	1.44269e+08	8.56625	0.098124
Gm29155	0.0350516	1.44269e+08	8.56625	0.0981245
Serpina10	0.0350516	1.44269e+08	8.56625	0.0981245
Myod1	0.0350512	1.44269e+08	8.56625	0.0981246
Il6	0.0350496	1.44269e+08	8.56625	0.0981247
Lrrd1	0.0350496	1.44269e+08	8.56625	0.0981247
Gm31410	0.0350486	1.44269e+08	8.56625	0.0981248
Gm14302	0.0350479	1.44269e+08	8.56625	0.0981249
Gm48133	0.0350479	1.44269e+08	8.56625	0.0981249
2310016G11Rik	0.0350472	1.44269e+08	8.56625	0.0981249
B3gnt3	0.0350445	1.44269e+08	8.56625	0.0981252
Gm6871	0.0350383	1.44269e+08	8.56625	0.0981257
Scd4	0.0350383	1.44269e+08	8.56625	0.0981257
Cers3	0.0350365	1.44269e+08	8.56625	0.0981259
1700034I23Rik	0.0350161	1.44269e+08	8.56625	0.0981276
Gm16058	0.0350155	1.44269e+08	8.56625	0.0981277
Khdc3	0.0350116	1.44269e+08	8.56625	0.098128
Fggy	0.0350094	1.44269e+08	8.56625	0.0981282
7420700N18Rik	0.035006	1.44269e+08	8.56625	0.0981285
Gm11541	0.0350045	1.44269e+08	8.56625	0.0981287
Gm13166	0.0350034	1.44269e+08	8.56625	0.0981288
Gm26753	0.0350034	1.44269e+08	8.56625	0.0981288
AI838599	0.0350004	1.44269e+08	8.56625	0.098129
C1rl	0.0350004	1.44269e+08	8.56625	0.098129
Klkb1	0.035	1.44269e+08	8.56625	0.0981291
4930402F06Rik	0.0349912	1.44269e+08	8.56625	0.0981298
Rnase1	0.0349912	1.44269e+08	8.56625	0.0981298
Gm13180	0.0349877	1.44269e+08	8.56625	0.0981301
Fam47e	0.0349877	1.44269e+08	8.56625	0.0981301
Slco1a1	0.0349877	1.44269e+08	8.56625	0.0981301
Gm32352	0.0349832	1.44269e+08	8.56625	0.0981305
Foxo6os	0.0349676	1.44269e+08	8.56625	0.0981319
Il12rb2	0.0349676	1.44269e+08	8.56625	0.0981319
Actbl2	0.0349622	1.44269e+08	8.56625	0.0981324
Pla2g2f	0.0349562	1.44269e+08	8.56625	0.0981329
Nckap5los	0.0349562	1.44269e+08	8.56625	0.0981329
Gm11851	0.0349528	1.44269e+08	8.56625	0.0981332
Gm3716	0.0349528	1.44269e+08	8.56625	0.0981332
Btn1a1	0.0349528	1.44269e+08	8.56625	0.0981332
Cd28	0.0349445	1.44269e+08	8.56625	0.0981339
4932443L11Rik	0.0349445	1.44269e+08	8.56625	0.0981339
Gm11770	0.0349372	1.44269e+08	8.56625	0.0981346
Gm3604	0.0349372	1.44269e+08	8.56625	0.0981346
Gm47849	0.0349352	1.44269e+08	8.56625	0.0981347
Cd4	0.034935	1.44269e+08	8.56625	0.0981348
Gpr141	0.034935	1.44269e+08	8.56625	0.0981348
Cpn1	0.034935	1.44269e+08	8.56625	0.0981348
Agr2	0.0349242	1.44269e+08	8.56625	0.0981357
Olfr1388	0.0349221	1.44269e+08	8.56625	0.0981359
Ccdc182	0.0349159	1.44269e+08	8.56625	0.0981364
Mmp28	0.0349116	1.44269e+08	8.56625	0.0981368
Tescl	0.0349031	1.44269e+08	8.56625	0.0981376
A930017K11Rik	0.0349031	1.44269e+08	8.56625	0.0981376
Padi1	0.0349029	1.44269e+08	8.56625	0.0981376
AI182371	0.0349025	1.44269e+08	8.56625	0.0981376
Gm44987	0.0349025	1.44269e+08	8.56625	0.0981376
Odf3l2	0.0348999	1.44269e+08	8.56625	0.0981379
Tnfsf4	0.034894	1.44269e+08	8.56625	0.0981384
Platr15	0.0348898	1.44269e+08	8.56625	0.0981388
Gm15401	0.0348898	1.44269e+08	8.56625	0.0981388
Hoxb4	0.0348898	1.44269e+08	8.56625	0.0981388
Gm37885	0.0348874	1.44269e+08	8.56625	0.098139
Gm10280	0.0348867	1.44269e+08	8.56625	0.098139
Gm29538	0.0348855	1.44269e+08	8.56625	0.0981391
Gm33027	0.0348819	1.44269e+08	8.56625	0.0981394
D16Ertd519e	0.0348819	1.44269e+08	8.56625	0.0981394
Gm26905	0.0348753	1.44269e+08	8.56625	0.09814
Abi3	0.0348753	1.44269e+08	8.56625	0.09814
Lgsn	0.0348737	1.44269e+08	8.56625	0.0981402
Gm15592	0.0348737	1.44269e+08	8.56625	0.0981402
4930516B21Rik	0.0348677	1.44269e+08	8.56625	0.0981407
Tlr4	0.0348671	1.44269e+08	8.56625	0.0981408
Hba-x	0.0348671	1.44269e+08	8.56625	0.0981408
Gm48764	0.0348671	1.44269e+08	8.56625	0.0981408
Gm32950	0.0348641	1.44269e+08	8.56625	0.098141
Accsl	0.0348641	1.44269e+08	8.56625	0.098141
Gm4593	0.0348641	1.44269e+08	8.56625	0.098141
Gm20512	0.0348604	1.44269e+08	8.56625	0.0981413
Trim34a	0.0348604	1.44269e+08	8.56625	0.0981413
4930537H20Rik	0.0348582	1.44269e+08	8.56625	0.0981415
Zmiz1os1	0.0348565	1.44269e+08	8.56625	0.0981417
Gm47708	0.0348552	1.44269e+08	8.56625	0.0981418
Ms4a7	0.0348552	1.44269e+08	8.56625	0.0981418
Olfr769	0.0348528	1.44269e+08	8.56625	0.098142
Llgl2	0.0348519	1.44269e+08	8.56625	0.0981421
G630030J09Rik	0.0348466	1.44269e+08	8.56625	0.0981426
Sprr1a	0.0348454	1.44269e+08	8.56625	0.0981427
Gm28535	0.0348416	1.44269e+08	8.56625	0.098143
Ifi208	0.0348416	1.44269e+08	8.56625	0.098143
4921504E06Rik	0.0348416	1.44269e+08	8.56625	0.098143
Gm9869	0.0348416	1.44269e+08	8.56625	0.098143
Cmya5	0.0348416	1.44269e+08	8.56625	0.098143
Sec31b	0.0348416	1.44269e+08	8.56625	0.098143
Olfr366	0.0348394	1.44269e+08	8.56625	0.0981432
4933406P04Rik	0.0348394	1.44269e+08	8.56625	0.0981432
2210011K15Rik	0.0348347	1.44269e+08	8.56625	0.0981436
Lrrc14b	0.0348345	1.44269e+08	8.56625	0.0981436
Gm14322	0.0348335	1.44269e+08	8.56625	0.0981437
Aldoa.1	0.0348335	1.44269e+08	8.56625	0.0981437
Gm28592	0.0348335	1.44269e+08	8.56625	0.0981437
Gm48397	0.0348335	1.44269e+08	8.56625	0.0981437
Gm36975	0.034832	1.44269e+08	8.56625	0.0981439
Gm9968	0.034825	1.44269e+08	8.56625	0.0981445
Gm37170	0.0348243	1.44269e+08	8.56625	0.0981445
Gm34868	0.034822	1.44269e+08	8.56625	0.0981447
Tnfaip8l2	0.0348153	1.44269e+08	8.56625	0.0981453
1700019G24Rik	0.0348153	1.44269e+08	8.56625	0.0981453
Capn8	0.0348152	1.44269e+08	8.56625	0.0981453
AC136987.1	0.0348152	1.44269e+08	8.56625	0.0981453
Bmp4	0.0348116	1.44269e+08	8.56625	0.0981457
Gm27198	0.0348116	1.44269e+08	8.56625	0.0981457
Gpr84	0.0348116	1.44269e+08	8.56625	0.0981457
Tm4sf4	0.0348085	1.44269e+08	8.56625	0.0981459
Olfr635	0.0348085	1.44269e+08	8.56625	0.0981459
Gm15998	0.0348045	1.44269e+08	8.56625	0.0981463
D030034A15Rik	0.0348045	1.44269e+08	8.56625	0.0981463
Gm9748	0.0348012	1.44269e+08	8.56625	0.0981466
Nr5a1	0.034797	1.44269e+08	8.56625	0.098147
Fhitos	0.0347862	1.44269e+08	8.56625	0.0981479
4732490B19Rik	0.0347862	1.44269e+08	8.56625	0.0981479
Gm32742	0.0347848	1.44269e+08	8.56625	0.098148
1700023G09Rik	0.0347805	1.44269e+08	8.56625	0.0981484
Tnfsf10	0.0347805	1.44269e+08	8.56625	0.0981484
4930426I24Rik	0.0347769	1.44269e+08	8.56625	0.0981487
1700060C20Rik	0.0347765	1.44269e+08	8.56625	0.0981488
Slc39a4	0.0347737	1.44269e+08	8.56625	0.098149
Gm26569	0.0347737	1.44269e+08	8.56625	0.098149
Pkd1l3	0.0347641	1.44269e+08	8.56625	0.0981499
Gm12117	0.0347641	1.44269e+08	8.56625	0.0981499
Gm29202	0.0347639	1.44269e+08	8.56625	0.0981499
Vmn1r38	0.0347594	1.44269e+08	8.56625	0.0981503
C1qtnf3	0.0347594	1.44269e+08	8.56625	0.0981503
Gm2093	0.0347569	1.44269e+08	8.56625	0.0981505
B4galnt3	0.0347532	1.44269e+08	8.56625	0.0981508
5033428I22Rik	0.0347513	1.44269e+08	8.56625	0.098151
Mstn	0.0347491	1.44269e+08	8.56624	0.0981512
Gm47232	0.0347491	1.44269e+08	8.56624	0.0981512
Slc22a28	0.0347491	1.44269e+08	8.56624	0.0981512
Trp53cor1	0.0347464	1.44269e+08	8.56624	0.0981514
Gm37401	0.0347449	1.44269e+08	8.56624	0.0981516
Gm48622	0.0347449	1.44269e+08	8.56624	0.0981516
Gm20628	0.0347422	1.44269e+08	8.56624	0.0981518
Hsd3b2	0.0347422	1.44269e+08	8.56624	0.0981518
Gm17201	0.0347394	1.44269e+08	8.56624	0.0981521
1700020L24Rik	0.0347394	1.44269e+08	8.56624	0.0981521
Slc11a1	0.034737	1.44269e+08	8.56624	0.0981523
Olfr1195	0.034737	1.44269e+08	8.56624	0.0981523
Gm11513	0.034737	1.44269e+08	8.56624	0.0981523
Gm49256	0.0347357	1.44269e+08	8.56624	0.0981524
Gm5084	0.0347352	1.44269e+08	8.56624	0.0981524
Rsg1	0.0347331	1.44269e+08	8.56624	0.0981526
Vax2os	0.0347331	1.44269e+08	8.56624	0.0981526
Cabcoco1	0.0347331	1.44269e+08	8.56624	0.0981526
AC158397.1	0.0347331	1.44269e+08	8.56624	0.0981526
Leap2	0.0347267	1.44269e+08	8.56624	0.0981532
Slc28a2	0.0347261	1.44269e+08	8.56624	0.0981533
Gm14120	0.0347172	1.44269e+08	8.56624	0.098154
Zscan25	0.0347172	1.44269e+08	8.56624	0.098154
4930579G18Rik	0.0347172	1.44269e+08	8.56624	0.098154
Gm35725	0.0347172	1.44269e+08	8.56624	0.098154
4930513D17Rik	0.0347121	1.44269e+08	8.56624	0.0981545
Gm6401	0.0347121	1.44269e+08	8.56624	0.0981545
Trpv1	0.0347093	1.44269e+08	8.56624	0.0981548
Gm26714	0.0347075	1.44269e+08	8.56624	0.0981549
Gm47071	0.0347075	1.44269e+08	8.56624	0.0981549
Hmx2	0.0347059	1.44269e+08	8.56624	0.0981551
Gm15462	0.0347035	1.44269e+08	8.56624	0.0981553
Strc	0.034698	1.44269e+08	8.56624	0.0981558
Rgs1	0.034684	1.44269e+08	8.56624	0.098157
Gm20522	0.034684	1.44269e+08	8.56624	0.098157
Stpg2	0.0346832	1.44269e+08	8.56624	0.0981571
Fgf21	0.0346764	1.44269e+08	8.56624	0.0981577
Slc5a10	0.0346764	1.44269e+08	8.56624	0.0981577
Hist1h2bm	0.0346764	1.44269e+08	8.56624	0.0981577
Ccdc68	0.0346764	1.44269e+08	8.56624	0.0981577
Prss33	0.0346753	1.44269e+08	8.56624	0.0981578
Gm31898	0.0346687	1.44269e+08	8.56624	0.0981584
Slamf9	0.0346635	1.44269e+08	8.56624	0.0981588
Gm10131	0.0346635	1.44269e+08	8.56624	0.0981588
Angptl3	0.0346519	1.44269e+08	8.56624	0.0981599
Clnk	0.0346443	1.44269e+08	8.56624	0.0981606
Slc27a5	0.0346443	1.44269e+08	8.56624	0.0981606
Gm12694	0.0346287	1.44269e+08	8.56624	0.098162
Gm16156	0.0346287	1.44269e+08	8.56624	0.098162
Pqlc3	0.0346287	1.44269e+08	8.56624	0.098162
Gm37748	0.0346276	1.44269e+08	8.56624	0.0981621
Tnfsf13os	0.0346276	1.44269e+08	8.56624	0.0981621
Slc34a3	0.0346269	1.44269e+08	8.56624	0.0981621
Oas1d	0.0346259	1.44269e+08	8.56624	0.0981622
Olfr744	0.0346259	1.44269e+08	8.56624	0.0981622
Gm15907	0.0346259	1.44269e+08	8.56624	0.0981622
C630031E19Rik	0.0346259	1.44269e+08	8.56624	0.0981622
Gm10451	0.0346259	1.44269e+08	8.56624	0.0981622
Gm16248	0.034617	1.44269e+08	8.56624	0.098163
Ces2f	0.034616	1.44269e+08	8.56624	0.0981631
Pou2f3	0.034616	1.44269e+08	8.56624	0.0981631
Gm12843	0.0346104	1.44269e+08	8.56624	0.0981636
Gm11373	0.0346104	1.44269e+08	8.56624	0.0981636
Bcas3os1	0.0345797	1.44269e+08	8.56624	0.0981663
Gm10791	0.0345797	1.44269e+08	8.56624	0.0981663
1700094J05Rik	0.0345701	1.44269e+08	8.56624	0.0981672
Hic1	0.0345546	1.44269e+08	8.56624	0.0981686
Gm3512	0.0345497	1.44269e+08	8.56624	0.098169
D730003K21Rik	0.0345497	1.44269e+08	8.56624	0.098169
Gm32219	0.0345497	1.44269e+08	8.56624	0.098169
Gm48952	0.0345424	1.44269e+08	8.56624	0.0981697
Ankrd1	0.0345424	1.44269e+08	8.56624	0.0981697
Nat8f5	0.0345353	1.44269e+08	8.56624	0.0981703
Gm43434	0.0345338	1.44269e+08	8.56624	0.0981705
Sftpc	0.0345338	1.44269e+08	8.56624	0.0981705
Gm12496	0.0344922	1.44269e+08	8.56624	0.0981742
Hist1h3f	0.0344922	1.44269e+08	8.56624	0.0981742
Gm26582	0.0344599	1.44269e+08	8.56624	0.0981771
Sp110	0.0344549	1.44269e+08	8.56624	0.0981776
Gm42609	0.0344549	1.44269e+08	8.56624	0.0981776
Gm10475	0.0344549	1.44269e+08	8.56624	0.0981776
Trpv6	0.0344541	1.44269e+08	8.56624	0.0981777
Gm35721	0.0344541	1.44269e+08	8.56624	0.0981777
Ms4a4c	0.0344519	1.44269e+08	8.56624	0.0981779
Hist1h4n	0.0342419	1.44269e+08	8.56624	0.098197
Creb3l4	0.0342057	1.44269e+08	8.56624	0.0982003
A930012L18Rik	0.0342057	1.44269e+08	8.56624	0.0982003
Gm33172	0.0341927	1.44269e+08	8.56624	0.0982015
Il17b	0.0341927	1.44269e+08	8.56624	0.0982015
Cd84	0.034151	1.44269e+08	8.56624	0.0982053
Dnmt3aos	0.034151	1.44269e+08	8.56624	0.0982053
F630042J09Rik	0.0341497	1.44269e+08	8.56624	0.0982054
Gm17949	0.0341497	1.44269e+08	8.56624	0.0982054
Gm48801	0.0341478	1.44269e+08	8.56624	0.0982056
D730050B12Rik	0.0341478	1.44269e+08	8.56624	0.0982056
Gm20463	0.0341478	1.44269e+08	8.56624	0.0982056
C530043A13Rik	0.0341477	1.44269e+08	8.56624	0.0982056
A330035P11Rik	0.0341154	1.44269e+08	8.56623	0.0982086
Gm15537	0.0341146	1.44269e+08	8.56623	0.0982087
Gm48237	0.0341106	1.44269e+08	8.56623	0.098209
Gm12116	0.034086	1.44269e+08	8.56623	0.0982113
Mst1	0.0340816	1.44269e+08	8.56623	0.0982117
Spata31d1d	0.0340731	1.44269e+08	8.56623	0.0982125
Gm19990	0.0340731	1.44269e+08	8.56623	0.0982125
Uckl1os	0.0340635	1.44269e+08	8.56623	0.0982134
Gm49156	0.0340519	1.44269e+08	8.56623	0.0982145
Nlrp6	0.0340372	1.44269e+08	8.56623	0.0982158
Gm32122	0.0340372	1.44269e+08	8.56623	0.0982158
Gm8206	0.0340283	1.44269e+08	8.56623	0.0982166
Ncmap	0.0339834	1.44269e+08	8.56623	0.0982208
9530036M11Rik	0.0339834	1.44269e+08	8.56623	0.0982208
A230065N10Rik	0.0339834	1.44269e+08	8.56623	0.0982208
Gm28989	0.0339834	1.44269e+08	8.56623	0.0982208
Gm46224	0.0338928	1.44269e+08	8.56623	0.0982293
BC049739	0.0338103	1.44269e+08	8.56623	0.098237
Gsdma2	0.0338103	1.44269e+08	8.56623	0.098237
Myh6	0.0336688	1.44269e+08	8.56623	0.0982503
Gm43425	0.0336688	1.44269e+08	8.56623	0.0982503
Gm37933	0.0336423	1.44269e+08	8.56623	0.0982528
4921539H07Rik	0.0336031	1.44269e+08	8.56623	0.0982565
Yipf7	0.0336031	1.44269e+08	8.56623	0.0982565
Gm12279	0.0334211	1.44269e+08	8.56622	0.0982739
Krtap16-1	0.0334211	1.44269e+08	8.56622	0.0982739
Tex43	0.0334211	1.44269e+08	8.56622	0.0982739
Olfr981	0.0331501	1.44269e+08	8.56622	0.0983002
Peak1os	0.0331501	1.44269e+08	8.56622	0.0983002
Gm49289	0.0330356	1.44269e+08	8.56622	0.0983114
Olfr569	0.0319477	1.44269e+08	8.5662	0.0984219
Gm6999	0.0319477	1.44269e+08	8.5662	0.0984219
Bend7	0.268841	1.32748	8.58484	0.0996776
Gm15545	0.122009	1.97309	8.57044	0.0997077

## Sheet: IGL-VLG-SPF
Gene	logFC	unshrunk.logFC	logCPM	PValue
Gata3	4.05513	5.45581	8.89447	6.37533e-163
Tal1	3.21058	5.36593	8.65621	7.28536e-116
Slc32a1	2.96536	3.5252	8.90642	5.27378e-97
Gad1	2.95469	3.33905	9.05808	4.95039e-73
Gad2	2.77937	3.33774	8.86357	1.16647e-66
Asic4	2.76588	3.1258	9.0334	2.7951e-48
Slc30a3	2.35521	4.58733	8.56156	3.81388e-46
Lhx5	2.06647	3.72026	8.56041	6.7911e-34
Nova1	2.11615	2.35016	9.04426	2.16243e-33
Adarb2	2.34454	3.19952	8.67513	7.18037e-29
Lhx1	2.11877	3.14603	8.61874	1.11623e-28
Lhx1os	1.95576	3.65499	8.54985	3.43106e-28
Gata2	1.85894	5.17913	8.51074	1.5126e-26
Slc6a1	1.80634	2.0364	8.96223	4.12342e-25
Pnoc	2.03136	2.89034	8.63573	2.40706e-22
Sox14	1.72158	4.47602	8.50881	1.91701e-20
Npas3	2.04116	2.43338	8.82297	2.87649e-20
Six3	2.52759	3.28425	8.73177	9.09356e-20
Nrtn	1.55394	3.35237	8.51886	8.80426e-17
9230102O04Rik	0.955252	6.88089	8.469	1.80286e-15
Uncx	1.28282	4.10456	8.48845	3.0483e-15
Lgi3	1.33749	3.58656	8.49761	3.49824e-14
Unc5d	1.71733	2.32765	8.65542	6.68732e-14
Lmo3	1.98348	2.61628	8.6856	6.0095e-13
Atp2b4	1.59433	2.04904	8.69762	7.8406e-13
Nkx2-2	1.69214	3.1289	8.54347	9.0147e-12
Pbx3	1.83267	2.22127	8.78433	1.68018e-11
Pax5	1.79622	6.02483	8.50436	2.95856e-11
Ephb1	1.56799	1.81066	8.88192	4.57696e-10
Ahi1	1.35244	1.40994	9.62575	6.61347e-10
Atp6v1g2	1.38969	1.70042	8.75505	1.43881e-09
Zfpm2	1.47744	2.3351	8.57779	1.47538e-09
Gm9866	1.2446	2.48004	8.52383	1.57262e-09
Grin2a	1.40149	2.00282	8.61763	2.09453e-09
Rpp25	1.00161	3.36112	8.48216	2.23312e-09
Ppp1r16b	1.1908	2.50418	8.51622	2.37246e-09
Cbfa2t3	1.48679	1.84408	8.73711	3.13527e-09
Adra1a	0.859971	3.45917	8.4745	4.72801e-09
Dgkb	1.45685	2.22119	8.58946	4.73294e-09
Bcl11b	1.72557	2.44581	8.62802	9.87699e-09
Aldoc	1.38373	1.98894	8.61358	1.02499e-08
Tfap2b	2.30977	3.57345	8.61124	1.12667e-08
Gm27199	0.730437	3.9331	8.46772	1.36644e-08
Esrrg	1.47396	2.58189	8.54898	1.74034e-08
Pcdh8	1.42021	1.86512	8.67521	2.65436e-08
Bcam	0.933489	2.86767	8.48535	1.25304e-07
Mecom	0.971716	4.452	8.47388	1.46469e-07
Pax7	0.739082	4.88357	8.46566	1.74854e-07
Nos1	1.18788	3.3516	8.49265	2.48687e-07
Cdh22	1.28601	2.03784	8.57312	2.58133e-07
Syt17	1.37347	1.88103	8.64184	4.44196e-07
Sgcz	1.20919	2.18165	8.54035	5.24825e-07
Elmod1	1.324	1.58033	8.80056	7.77441e-07
Chchd10	1.3493	1.66539	8.7421	1.11179e-06
Fgf11	0.820207	2.65181	8.48194	1.41581e-06
Cacna2d2	1.33363	1.55229	8.8583	1.81609e-06
Emx2os	0.495243	4.19613	8.46038	1.97647e-06
Kcnc4	1.17025	1.87635	8.56817	2.09403e-06
Mab21l1	1.04066	2.53498	8.50058	2.24499e-06
Col8a1	0.924382	3.07215	8.48129	3.33261e-06
C230004F18Rik	1.26836	1.37568	9.15444	4.55449e-06
Samd4	1.02899	1.96929	8.52897	8.55637e-06
Nkx1-2	0.378356	1.44269e+08	8.45586	8.76762e-06
Pappa	0.834031	2.89943	8.47898	1.13189e-05
Ano4	0.877383	2.34134	8.49299	1.2841e-05
Nap1l5	1.28549	1.37175	9.28922	1.28894e-05
Npy	1.76159	3.35171	8.53895	1.30287e-05
Vstm2l	1.33259	1.52277	8.90736	1.81843e-05
Cend1	1.16852	1.6236	8.63129	1.97089e-05
Fam19a2	1.29392	1.71009	8.66938	2.01249e-05
Mc4r	0.383293	4.33364	8.45751	2.01373e-05
Hcrtr1	0.844442	2.25757	8.49255	2.84874e-05
Ssbp2	1.18652	1.55224	8.6783	2.91882e-05
Atp2b2	1.22584	1.43261	8.84168	3.24747e-05
En2	0.556143	4.43343	8.46233	4.1089e-05
Foxa2	0.790202	3.70068	8.47018	5.1423e-05
AW551984	1.24936	1.37986	9.04323	5.45857e-05
Gfra2	1.24788	1.59218	8.70066	5.55361e-05
Chst15	0.548502	2.73748	8.46772	9.26392e-05
Amn	0.978091	1.9139	8.52439	0.000135731
Phlda3	0.886619	1.89868	8.51228	0.000147811
Ptprk	1.11906	1.80914	8.56658	0.000148857
Bend7	0.600004	2.46064	8.4727	0.000169469
Serpini1	1.2047	1.40368	8.85139	0.000173871
Fam196a	0.553728	2.66843	8.46846	0.000177665
Siah3	0.465754	3.20424	8.46208	0.000187985
En1	0.439023	4.59386	8.45948	0.000217577
Hap1	1.25329	1.30687	9.62187	0.000225927
Baiap3	0.91531	1.9847	8.51096	0.000236742
Tmem91	1.13256	1.44613	8.70119	0.000254734
Pdzk1ip1	0.259891	4.68156	8.45481	0.000257197
Gm33680	0.360562	3.33364	8.45864	0.00026435
Kcnk9	1.10587	2.08222	8.53149	0.000303177
Emx2	0.663926	2.67704	8.47324	0.000336693
Slc6a5	0.235209	1.44269e+08	8.45357	0.000344277
Tfap2a	0.359107	3.33187	8.45863	0.000376677
A230050P20Rik	0.870853	1.74002	8.52161	0.000398309
Fam184b	0.684226	2.10593	8.48427	0.00041609
Steap2	0.709866	2.03871	8.48835	0.000497946
Pax3	0.6863	2.74564	8.47359	0.000530384
Inpp5j	0.7511	1.94639	8.49462	0.000577103
Scn1b	1.00424	1.57266	8.57598	0.000613505
Mn1	1.00827	1.67287	8.55985	0.000614852
Syt12	0.409643	2.68156	8.46252	0.00072373
Wnt7a	0.570994	2.32128	8.47304	0.000782218
Vat1l	1.10532	1.47235	8.6617	0.000815012
Gm35850	0.224097	4.45917	8.45403	0.000849573
5730507C01Rik	0.224098	4.45917	8.4542	0.000849573
Hs3st2	0.65009	2.30181	8.47751	0.000866981
Nrxn3	1.2291	1.26475	9.95948	0.000880126
Doc2b	0.874874	1.78982	8.51911	0.000942628
Zfp526	0.164567	1.44269e+08	8.45248	0.000982825
Gm28578	0.161286	1.44269e+08	8.45244	0.000992648
Adcy2	0.964101	1.62254	8.5557	0.00110376
Ndst4	0.828509	1.85563	8.50774	0.0011217
Fam163b	0.523187	2.4001	8.46951	0.00112288
Qrfpr	0.243341	4.62261	8.45459	0.00113648
Mpped1	0.745401	1.91381	8.49552	0.00113771
Ifitm10	0.593174	2.04589	8.4791	0.00117155
Lmo1	1.10155	1.56954	8.61887	0.00128212
Slc7a14	0.981907	1.48964	8.58826	0.0012883
Pmfbp1	0.322416	3.18588	8.45805	0.00144693
C1ql1	0.560508	2.60562	8.46952	0.00150628
Cdh18	0.574569	2.04771	8.47748	0.00153836
Cdh13	1.19691	1.39346	8.85116	0.00158385
Cabp1	0.95257	1.49648	8.57547	0.00160623
9630001P10Rik	0.220089	4.44962	8.4541	0.00169141
Sncb	1.14378	1.21483	9.33886	0.00170492
St8sia4	1.12681	1.27644	8.93582	0.00175979
Ppargc1a	1.15407	1.41703	8.75215	0.00181523
Gm13205	0.642601	1.87483	8.48641	0.00184688
Maf	0.938413	1.65237	8.54558	0.00198108
Zan	0.248025	3.68115	8.45531	0.00205317
Gm26793	0.443507	2.26093	8.46699	0.00211963
Ppm1m	0.42568	2.28924	8.46584	0.00213088
Sox21	0.935084	1.85694	8.52357	0.0021801
Xkr6	1.04158	1.29932	8.73051	0.00232234
Npas1	0.521864	2.23963	8.47211	0.00239835
Rwdd2a	0.475561	2.21177	8.46911	0.00249869
Lypd1	1.20459	1.59821	8.66496	0.00271459
N4bp3	0.857334	1.52763	8.54175	0.00281
Gpr3	0.590579	1.87456	8.48259	0.00286858
Htr1d	0.187393	4.19613	8.45349	0.00292557
Cx3cl1	1.05287	1.34511	8.69992	0.00301227
Fgf10	0.308446	3.08581	8.4575	0.00310771
Hcn1	0.740002	1.71345	8.50514	0.00340928
Rdm1	0.212597	3.45917	8.45477	0.00340953
Gm19531	0.236979	3.0966	8.45561	0.00354863
Camk1g	0.863136	1.51966	8.54497	0.0036902
Postn	0.561013	3.52637	8.46375	0.00374168
Fam46a	1.05347	1.56123	8.59752	0.00375613
Klhl31	0.12596	1.44269e+08	8.45192	0.00383014
Mstn	0.124347	1.44269e+08	8.4519	0.00384445
9330198I05Rik	0.12429	1.44269e+08	8.4519	0.00384515
Gm14399	0.124018	1.44269e+08	8.45189	0.00384756
Ttc16	0.123947	1.44269e+08	8.45189	0.00384824
Gm29019	0.123904	1.44269e+08	8.45189	0.00384868
Tph2	0.121945	1.44269e+08	8.45186	0.00386678
Tle2	0.710911	1.71503	8.50098	0.00386717
Alkal2	0.121093	1.44269e+08	8.45185	0.00387693
Gm19410	0.120745	1.44269e+08	8.45185	0.00388033
Pax8	0.120711	1.44269e+08	8.45185	0.00388042
Prrt2	0.119754	1.44269e+08	8.45183	0.00388933
Fam209	0.117956	1.44269e+08	8.45181	0.00391686
Gm28528	0.115649	1.44269e+08	8.45178	0.00393883
2900045O20Rik	0.114678	1.44269e+08	8.45176	0.00395048
Gm4681	0.114477	1.44269e+08	8.45176	0.00395236
Csmd2os	0.109545	1.44269e+08	8.45169	0.00400339
Mab21l2	0.482766	2.30071	8.46899	0.0042524
Pdxk	0.964672	1.36812	8.61979	0.00444908
Peak1	0.631002	1.71864	8.49176	0.0045587
Zfp385b	0.743231	1.67548	8.50737	0.00460653
Onecut3	0.391105	2.63753	8.46226	0.00469504
Gm11639	0.26711	2.88895	8.45695	0.00500548
Fn3k	0.441406	2.04508	8.46926	0.00538674
1110032F04Rik	0.497988	2.02935	8.4728	0.00560666
St8sia5	0.316148	2.33364	8.46075	0.00576979
Pcdh20	0.787683	1.67253	8.51329	0.00577972
Itgb7	0.18704	4.20539	8.45347	0.00581187
Kcng1	0.303668	2.60803	8.45923	0.00609711
B230110G15Rik	0.186629	4.19586	8.45359	0.0061174
Npr3	0.198527	3.41415	8.45458	0.00627108
Kctd8	0.813913	1.53359	8.53289	0.00629506
Bag2	0.516158	1.8711	8.47696	0.00631547
Mcrip2	0.670849	1.64378	8.4995	0.00634686
Trpc4	0.430367	1.95667	8.46973	0.00655691
Fzd1	0.799714	1.54003	8.52808	0.00663742
Klhl33	0.545035	1.77275	8.48173	0.00681641
Cplx1	0.989669	1.3555	8.63903	0.00687772
D630023F18Rik	0.320016	2.33969	8.46085	0.00689139
Atp1b1	1.09931	1.13953	9.75028	0.00700139
Nrsn2	0.869602	1.41634	8.56435	0.00714093
Dact1	1.00824	1.31195	8.68315	0.0081907
Ndnf	0.572399	2.13156	8.47651	0.00825087
Egfl8	0.225659	2.68156	8.4565	0.00840417
Gal3st1	0.371899	2.0607	8.46555	0.00843509
Syt2	0.55869	1.82643	8.48219	0.00870973
Gm43598	0.326286	2.13724	8.46249	0.00877853
Gpr139	0.760918	1.49145	8.52476	0.0088015
Cptp	0.513291	1.76207	8.4792	0.00887939
1110015O18Rik	0.61773	1.61939	8.49455	0.00910387
Hmcn1	0.547517	2.06536	8.47554	0.00936422
Dzank1	0.960142	1.29238	8.65474	0.00945009
G630016G05Rik	0.175893	3.19613	8.45414	0.0101259
Htr6	0.175893	3.19613	8.45418	0.0101259
Mgmt	0.175893	3.19613	8.45414	0.0101259
Lamp5	0.175893	3.19613	8.45413	0.0101259
Gm38039	0.149731	3.8742	8.45297	0.0102137
Prss53	0.149724	3.8742	8.45299	0.0102197
Lrrc6	0.14972	3.87419	8.45301	0.0102201
Kcnh1	0.375627	1.97399	8.46645	0.0102386
Dgkg	0.555881	1.756	8.48344	0.0103566
Parm1	0.555941	1.89979	8.47982	0.0106507
Crim1	1.10223	1.23595	8.97706	0.0108807
Htr2a	0.46497	1.89217	8.47268	0.0114501
Homez	0.305977	2.165	8.46158	0.0117243
Tac1	1.03832	1.72863	8.55875	0.0119538
Vwa5b2	0.836005	1.38398	8.56067	0.0120626
Mroh7	0.236594	2.70752	8.45657	0.0121355
4930553P18Rik	0.261249	2.23677	8.45931	0.0126902
Esm1	0.261249	2.23677	8.45919	0.0126902
Gm32647	0.504165	1.80856	8.47754	0.013249
Slc1a6	1.00199	1.24308	8.73577	0.0137954
Gm39244	0.655267	1.5785	8.50136	0.0139705
Asap3	0.410569	1.88662	8.46952	0.0141436
Fut4	0.238208	2.28924	8.4581	0.0145393
Plin5	0.238208	2.28924	8.45806	0.0145393
BC029722	0.778394	1.37036	8.54534	0.0145883
Emx1	0.190824	4.23872	8.45354	0.0146972
Meis2	1.43175	1.70095	8.81028	0.0150217
Bicc1	0.544239	1.65617	8.4846	0.015034
Cyp26b1	0.487397	2.33858	8.46936	0.0151084
Hck	0.605869	1.61417	8.4932	0.0156925
Bmper	0.539487	1.57164	8.48779	0.0157261
Phyhipl	0.968503	1.21532	8.72266	0.0159126
Hspa1b	0.317403	2.11862	8.4626	0.0162137
Casp8	0.0861891	1.44269e+08	8.45135	0.0165582
1700125H20Rik	0.085865	1.44269e+08	8.45135	0.0165669
Myo1f	0.085865	1.44269e+08	8.45135	0.0165669
Olfr982	0.085865	1.44269e+08	8.45135	0.0165669
Gm28723	0.085844	1.44269e+08	8.45135	0.0165675
Gm16618	0.0855451	1.44269e+08	8.45134	0.0165755
Atp6ap1l	0.0855211	1.44269e+08	8.45134	0.0165762
Fam71d	0.0855063	1.44269e+08	8.45134	0.0165766
Gm32061	0.0853846	1.44269e+08	8.45134	0.0165799
Pitx1	0.0851048	1.44269e+08	8.45134	0.0165875
Gm26894	0.0846281	1.44269e+08	8.45133	0.0166007
Spns3	0.084528	1.44269e+08	8.45133	0.0166039
AB041806	0.0844879	1.44269e+08	8.45133	0.0166047
Dalir	0.0844912	1.44269e+08	8.45133	0.016605
Nipal1	0.0844789	1.44269e+08	8.45133	0.0166056
Gm11457	0.0844475	1.44269e+08	8.45133	0.0166064
D930030I03Rik	0.0844265	1.44269e+08	8.45133	0.0166069
Gm11027	0.0844246	1.44269e+08	8.45133	0.0166069
Hopxos	0.0843363	1.44269e+08	8.45133	0.0166093
Gm19792	0.0842457	1.44269e+08	8.45133	0.0166115
Gm13052	0.0840726	1.44269e+08	8.45132	0.0166164
Mtag2	0.0840067	1.44269e+08	8.45132	0.016619
Rasal3	0.0838837	1.44269e+08	8.45132	0.0166218
Gm42984	0.0838038	1.44269e+08	8.45132	0.0166241
Gm13219	0.0837171	1.44269e+08	8.45132	0.0166267
Ifit1bl2	0.0836695	1.44269e+08	8.45132	0.0166274
Dbh	0.083644	1.44269e+08	8.45132	0.0166289
Pnpla1	0.0836576	1.44269e+08	8.45132	0.0166294
9930111J21Rik2	0.0835291	1.44269e+08	8.45132	0.0166324
Cntd1	0.0832861	1.44269e+08	8.45131	0.0166384
Derl3	0.0832201	1.44269e+08	8.45131	0.0166402
Pde6a	0.0832061	1.44269e+08	8.45131	0.0166406
Tcp10a	0.0831915	1.44269e+08	8.45131	0.016641
Hyal1	0.0828907	1.44269e+08	8.45131	0.0166497
Gm2721	0.0828256	1.44269e+08	8.45131	0.0166515
Slc25a35	0.0827603	1.44269e+08	8.45131	0.0166534
Tfpi2	0.0826461	1.44269e+08	8.4513	0.0166568
Gm27188	0.0825585	1.44269e+08	8.4513	0.0166593
Dntt	0.0824475	1.44269e+08	8.4513	0.0166625
A830011K09Rik	0.0821766	1.44269e+08	8.4513	0.0166704
Plet1	0.0820852	1.44269e+08	8.4513	0.0166731
Neu2	0.0820044	1.44269e+08	8.4513	0.0166755
Slfn2	0.0819249	1.44269e+08	8.45129	0.0166833
Smim5	0.0817611	1.44269e+08	8.45129	0.0166886
Gm46401	0.0813669	1.44269e+08	8.45129	0.0166999
Gm38708	0.0810009	1.44269e+08	8.45128	0.016714
Cyp2j8	0.0804539	1.44269e+08	8.45127	0.0167255
Fam83g	0.0800459	1.44269e+08	8.45127	0.0167362
Oasl2	0.0800617	1.44269e+08	8.45127	0.0167367
Gm26947	0.0800123	1.44269e+08	8.45127	0.0167381
Itln1	0.0798649	1.44269e+08	8.45127	0.0167416
Tnnt3	0.0798003	1.44269e+08	8.45127	0.0167444
Myl1	0.079307	1.44269e+08	8.45126	0.0167605
Slc25a31	0.0779493	1.44269e+08	8.45124	0.0168011
Ube2u	0.0774417	1.44269e+08	8.45123	0.0168474
Gm34721	0.0766286	1.44269e+08	8.45122	0.016868
Ticam2	0.0759678	1.44269e+08	8.45121	0.0168869
Ephx2	0.214427	2.35963	8.457	0.0168929
Dab1	0.85325	1.36209	8.57129	0.0169983
Rhof	0.668202	1.4385	8.51241	0.0175352
Rcan1	0.935381	1.23426	8.67118	0.0180188
Lrrc9	0.325485	1.8742	8.46492	0.0183092
Ubap1l	0.29228	2.00926	8.46202	0.0183688
Fgf12	0.907568	1.28452	8.622	0.0185534
Caly	1.05457	1.14828	9.12646	0.0186735
Otx1	0.903757	1.39745	8.58563	0.0186764
Gm28551	0.168073	3.17078	8.45411	0.0187589
Pla2g4c	0.234012	2.27991	8.45805	0.0190758
Fstl4	0.232191	2.27847	8.45808	0.0192037
Nrp1	1.02274	1.31231	8.69998	0.0192774
Strip2	0.442043	1.72844	8.47476	0.0193519
Nek3	0.354583	1.7811	8.46778	0.0199889
Zfp934	0.354582	1.78109	8.46756	0.0199889
Tmem88b	0.189866	2.45917	8.45587	0.0200405
AC118542.1	0.189866	2.45917	8.45585	0.0200405
Pars2	0.189866	2.45917	8.45585	0.0200405
Gbp7	0.189866	2.45917	8.45583	0.0200405
Kcnh6	0.189866	2.45917	8.45573	0.0200405
Ntsr1	0.298227	1.96909	8.46305	0.020197
Gstm6	0.253964	2.2215	8.45893	0.0203885
Npnt	0.959959	1.43068	8.59491	0.0206197
Omg	0.521489	1.61333	8.4852	0.020761
Adgrb1	0.978646	1.20917	8.74689	0.0209256
Chd3os	1.04855	1.11731	9.31256	0.0210412
Pld6	0.304903	1.8742	8.46382	0.0210636
Myrip	0.615024	1.44935	8.50346	0.0213388
Sesn2	0.674733	1.42613	8.51558	0.0217877
Mchr1	0.584923	1.49273	8.49626	0.0220187
Cntnap5b	0.532931	1.59947	8.48594	0.0222641
Sfrp1	0.651337	1.47927	8.50687	0.0222886
Gm26771	0.335064	1.77467	8.46634	0.0229401
Serpinb9	0.215327	2.3621	8.45703	0.0231259
Kif26b	0.981459	1.25038	8.70267	0.0232138
Cyp2s1	0.300636	1.86863	8.46363	0.0235576
Dnajc12	0.573871	1.48465	8.49539	0.0236013
Col6a3	0.392804	1.76657	8.47078	0.0236378
Vsnl1	1.03796	1.24509	8.7866	0.0241274
Fbln7	0.378556	1.70949	8.47021	0.0242018
Olfr1564	0.164483	2.61117	8.45483	0.0244216
Olfm4	0.164483	2.61117	8.45477	0.0244216
Tyrobp	0.164483	2.61117	8.45476	0.0244216
H2-Q6	0.164483	2.61117	8.45475	0.0244216
Fxyd4	0.164483	2.61117	8.45469	0.0244216
Arhgap27os2	0.164483	2.61117	8.45468	0.0244216
Htr1f	0.164482	2.61117	8.45462	0.0244216
Dusp15	0.673266	1.38232	8.51905	0.0245157
Cdh23	0.596537	1.85143	8.48362	0.0246569
Fstl3	0.227148	2.06685	8.45868	0.0250893
Plppr5	0.803562	1.28386	8.57107	0.0255367
Calcr	0.284861	3.00769	8.45748	0.025595
Slc35g2	0.555306	1.46782	8.49395	0.0256321
Cacng3	0.533477	1.53682	8.48845	0.0265532
Pip5kl1	0.30658	1.87634	8.46371	0.026991
Klhl1	0.600585	1.54399	8.4969	0.02751
Alcam	1.10837	1.17813	9.34562	0.027578
Crybb3	0.345638	1.69511	8.46814	0.0288851
Endog	0.70489	1.33792	8.53149	0.0300201
Xrcc3	0.203281	2.0966	8.45754	0.0301341
CK137956	0.203281	2.0966	8.45763	0.0301341
Slc22a4	0.203281	2.0966	8.45747	0.0301341
Gm15477	0.203281	2.0966	8.45758	0.0301341
Prcd	0.203281	2.0966	8.45727	0.0301341
Slc23a1	0.13823	2.8742	8.45354	0.0304814
Mamdc2	0.13823	2.8742	8.45347	0.0304814
AC121960.2	0.13823	2.8742	8.45353	0.0304814
Cbr3	0.138228	2.8742	8.45353	0.0304855
Gm15587	0.138231	2.87421	8.45356	0.0304939
Caps2	0.13823	2.8742	8.45358	0.0304967
Slc4a9	0.13824	2.87421	8.4536	0.030502
Gm27003	0.138248	2.87422	8.4536	0.0305041
Lrrc43	0.138289	2.87426	8.45356	0.0305059
Krt18	0.138322	2.8743	8.45356	0.0305085
Mettl21c	0.138298	2.87427	8.45364	0.0305171
Gm14286	0.29433	1.75873	8.4646	0.0305806
S1pr5	0.294329	1.75873	8.46433	0.0305807
Zfpm1	0.489231	1.54003	8.48317	0.0306744
Atp13a4	0.228865	2.07017	8.4588	0.0311064
Unc45b	0.236313	3.09325	8.45586	0.0311952
Tbccd1	0.322669	1.75196	8.46641	0.0327878
Tspyl3	0.794421	1.2636	8.57193	0.0331678
Rexo5	0.23938	1.8742	8.46029	0.0334711
Nanos2	0.23938	1.8742	8.46044	0.0334711
Limch1	0.83898	1.23096	8.60448	0.0335293
Dlgap2	0.518104	1.43643	8.49133	0.034142
D230017M19Rik	0.415571	1.54797	8.47722	0.034626
Cyp11a1	0.114258	3.4642	8.45248	0.034693
9130213A22Rik	0.113718	3.46342	8.4525	0.0347341
Gemin4	0.113612	3.46326	8.45247	0.0347427
A930012L18Rik	0.113417	3.46296	8.45247	0.0347585
Peg3	1.06669	1.09467	10.061	0.0347661
Gm19705	0.11274	3.46195	8.45246	0.0348119
Slc9a3	0.112457	3.46157	8.4525	0.0348317
Pik3r6	0.112423	3.46149	8.45245	0.0348359
Rnf135	0.112188	3.46117	8.45246	0.0348533
Gm44037	0.112132	3.46103	8.45245	0.0348605
Gm37233	0.112007	3.46086	8.45249	0.0348695
Gm26653	0.111474	3.46026	8.45239	0.0349016
Gm8281	0.110672	3.45892	8.45244	0.0349726
Gm34471	0.11017	3.45816	8.45245	0.0350128
Cps1	0.110284	3.45781	8.45245	0.035033
Cd86	0.109665	3.45709	8.45245	0.0350708
Trim17	0.109111	3.45625	8.45243	0.0351158
Tmem202	0.108977	3.45598	8.45243	0.03513
Gm29502	0.108725	3.4558	8.45244	0.0351394
Trim12a	0.108446	3.45529	8.45244	0.0351669
Myo1a	0.10807	3.45471	8.45239	0.035198
4933424G06Rik	0.10711	3.45303	8.45241	0.0352885
Vstm2a	0.974297	1.21363	8.73217	0.0354988
D5Ertd615e	0.10135	3.4429	8.45232	0.0358389
Sphk1	0.100338	3.44059	8.45228	0.0359675
Nrip2	0.355705	1.62978	8.46986	0.0361209
Kirrel	0.536072	1.4271	8.49395	0.0362229
Smim17	0.443941	1.49575	8.48064	0.0364284
Pde8b	0.372947	1.57608	8.47231	0.0366151
Dscam	0.931604	1.15659	8.73634	0.0367948
Skap1	0.178634	2.13724	8.4565	0.0372471
Zkscan16	0.178633	2.13724	8.45639	0.0372471
1700001L19Rik	0.633494	1.34737	8.51468	0.0372644
9330158H04Rik	0.411219	1.60529	8.47493	0.037644
2600006K01Rik	0.172323	2.64241	8.45473	0.037761
Dchs2	0.522721	1.51016	8.48895	0.0378255
Htr1a	0.265694	1.88216	8.4617	0.0379653
Mpp2	0.816601	1.21406	8.59773	0.0382518
Ryr2	0.935704	1.19954	8.70212	0.0382677
Caln1	1.00611	1.1991	8.79494	0.0386235
Smad9	0.216172	1.8742	8.45921	0.0400728
Aifm2	0.550054	1.39532	8.49728	0.0403026
Rsad2	0.153736	2.57533	8.45471	0.0410343
Rgl1	0.500417	1.4194	8.48985	0.041666
Tmem132e	0.490034	1.41024	8.48866	0.0418808
Penk	0.64445	1.58671	8.49807	0.0429366
Tap1	0.314444	1.5941	8.46763	0.0431747
Amigo2	0.580027	1.34453	8.50594	0.0436232
Cdh20	0.421178	1.52413	8.47744	0.0441181
Ebi3	0.285909	1.65439	8.46454	0.0450605
Rasgrf2	0.961096	1.17553	8.76027	0.0454939
A330102I10Rik	0.578574	1.32733	8.50673	0.0462631
Coch	0.60107	1.37287	8.50554	0.0470374
Matk	0.971511	1.13871	8.83969	0.0471403
Nr3c2	0.153162	2.19613	8.45528	0.0478545
Gm26670	0.153162	2.19613	8.45529	0.0478545
Carlr	0.153162	2.19613	8.45532	0.0478545
Zfp983	0.153162	2.19613	8.45525	0.0478545
Upk1a	0.153162	2.19613	8.45524	0.0478545
Ulbp1	0.153162	2.19613	8.45523	0.0478545
Ppp1r14c	0.885742	1.19933	8.65013	0.0479688
Gm26825	0.212968	1.86876	8.45935	0.0482954
Nrip1	0.906807	1.18265	8.68275	0.0485967
4933406I18Rik	0.192221	1.8742	8.45819	0.0490714
Parp12	0.192221	1.8742	8.45815	0.0490714
Cacng2	0.93516	1.14512	8.75656	0.0494805
Gm29514	0.294221	1.57464	8.46649	0.0499452
Thsd7b	0.697851	1.35493	8.52742	0.0504345
Gprc5b	0.281053	1.64784	8.46497	0.0513501
Slc22a21	0.413477	1.43016	8.47928	0.0516157
Smco4	0.270973	1.63127	8.46454	0.0526628
Pnkd	0.904349	1.14099	8.71724	0.0536693
Nppa	0.277118	1.85323	8.4627	0.0541252
Ctxn2	0.740143	1.22616	8.56087	0.054477
BC051226	0.360708	1.45945	8.47384	0.0545421
Tmem42	0.383125	1.43788	8.47654	0.055475
Arhgap15	0.138125	2.8747	8.45361	0.0557635
Med9os	0.144101	2.89976	8.45368	0.0558958
Carmil1	0.793691	1.20407	8.5909	0.0569541
Cnpy1	0.133325	2.84792	8.4536	0.0573982
Scn1a	0.913363	1.13951	8.73086	0.0588109
Camkmt	0.240498	1.61117	8.46248	0.0590361
Decr2	0.446766	1.36599	8.48535	0.0590607
Asl	0.736486	1.21074	8.56353	0.0594891
D130040H23Rik	0.424166	1.3717	8.48283	0.0596417
Gpc5	0.478872	1.3961	8.48857	0.0596903
Tmem147os	0.205278	1.70428	8.45953	0.0601075
C2cd4c	0.84235	1.16008	8.63838	0.0602111
Mcee	0.35913	1.45795	8.47357	0.0602929
Akap5	0.682195	1.23369	8.54026	0.0605259
B3galt4	0.310894	1.52167	8.46832	0.0612696
Gm44812	0.182784	1.8531	8.45807	0.0617305
Jade2	0.167488	1.8742	8.45713	0.0620061
Gins3	0.167488	1.8742	8.45705	0.0620061
Exd1	0.167488	1.8742	8.45701	0.0620061
Pqlc2	0.452437	1.34395	8.48698	0.0621906
Mad1l1	0.401036	1.37944	8.47983	0.0621929
Slc2a6	0.496922	1.31956	8.49392	0.0624594
Pla2g4e	0.477619	1.32121	8.49156	0.0630896
Gm45447	0.12682	2.28924	8.45414	0.0644471
AC174678.1	0.12682	2.28924	8.45414	0.0644471
Cyp2d22	0.12682	2.28924	8.45405	0.0644471
Satb2	0.12682	2.28924	8.45413	0.0644471
9430065F17Rik	0.12682	2.28924	8.4541	0.0644472
Gpr182	0.12682	2.28924	8.45403	0.0644472
Gm28913	0.126821	2.28924	8.45406	0.0644472
Ltk	0.12682	2.28924	8.45402	0.0644472
Vsig8	0.12682	2.28924	8.45414	0.0644477
Adgre1	0.126835	2.28926	8.45407	0.0644536
Rad54b	0.126818	2.28924	8.45418	0.0644551
Mmel1	0.126817	2.28924	8.45418	0.0644558
Cfap52	0.126849	2.28927	8.45419	0.0644752
Gabrr1	0.126933	2.28936	8.45417	0.0644848
Clec2d	0.126882	2.2893	8.45421	0.0644884
Gm3696	0.126952	2.28938	8.45427	0.0645154
Ptgfr	0.157479	2.21735	8.45518	0.0651247
Gm2237	0.312631	1.45768	8.46991	0.0656028
Ptges	0.343636	1.48713	8.47205	0.0656355
Lynx1	0.549161	1.29744	8.5039	0.0662229
Adgrf4	0.154137	2.2044	8.45519	0.0664591
Ctbp2	0.686469	1.22111	8.54496	0.0665057
Ece1	0.700265	1.19995	8.55246	0.0666861
Mvp	0.32354	1.46684	8.47108	0.0668594
Chrm5	0.2072	1.9245	8.45807	0.0670802
Nts	0.729492	1.75495	8.50148	0.0672925
Cldn11	0.157107	2.21157	8.4553	0.0675303
Slc31a2	0.25199	1.52628	8.46422	0.0679799
Slc35d1	0.499138	1.30056	8.49587	0.0684397
Zbtb7c	0.437106	1.32667	8.48597	0.0684685
Cd34	0.284847	1.48835	8.46742	0.0686043
Pcdhb10	0.202324	1.69962	8.45975	0.0688708
Hexim2	0.461607	1.32802	8.48883	0.0691879
Mocs1	0.217837	1.5847	8.46164	0.0704876
Esrrb	0.19699	1.68795	8.45974	0.0705228
Eln	0.650849	1.24502	8.5312	0.070559
Nrg1	0.665007	1.22585	8.53638	0.0707177
Rtbdn	0.307434	1.45051	8.47003	0.0711095
Nudt18	0.569989	1.24452	8.51184	0.0718403
Gse1	0.790054	1.18666	8.59716	0.0720745
3222401L13Rik	0.248266	1.52111	8.46443	0.0731773
Lama5	0.181245	1.68156	8.45875	0.0743668
Naprt	0.181245	1.68156	8.45864	0.0743668
Kazn	0.83082	1.13891	8.64327	0.0746623
Plekhh2	0.194473	1.88104	8.45822	0.0752059
Abat	0.785401	1.14777	8.60656	0.0765895
Lrp1b	0.942799	1.13513	8.78429	0.0770724
Pvr	0.526184	1.27332	8.50182	0.0771376
Gm17102	0.165478	1.8698	8.45699	0.0785642
Gm8016	0.165078	1.8692	8.45702	0.0789992
Lurap1	0.210668	1.57271	8.46148	0.0791032
Mms22l	0.163254	1.86496	8.45705	0.0798819
Rffl	0.229926	1.49569	8.46304	0.0802922
Mtfp1	0.524373	1.23881	8.50377	0.0807032
2610044O15Rik8	0.428472	1.28944	8.48637	0.0809834
Zfp804a	0.719979	1.1913	8.56004	0.0811707
Pou3f2	0.808739	1.18175	8.60984	0.0812952
Scn5a	0.194657	2.26956	8.45686	0.0814515
Phlda1	0.766371	1.17464	8.58633	0.0815657
Stat5a	0.14193	1.8742	8.45594	0.0816751
Pcdha6	0.14193	1.8742	8.45589	0.0816751
Gm26599	0.14193	1.8742	8.45584	0.0816751
Peli3	0.141929	1.8742	8.45583	0.0816751
Gm28626	0.14193	1.8742	8.45568	0.0816751
Mlip	0.141929	1.8742	8.45569	0.0816751
Chrm2	0.626968	1.24671	8.52367	0.0834124
Mmp17	0.600854	1.21707	8.52117	0.0838565
2022-09-04	0.39766	1.30885	8.48177	0.0838645
Icam5	0.183781	1.68835	8.45862	0.0848198
Hcst	0.0444248	1.44269e+08	8.45078	0.0850818
Gm47833	0.0439613	1.44269e+08	8.45077	0.0851166
Gm7967	0.0438562	1.44269e+08	8.45077	0.0851245
Nkx1-1	0.0438562	1.44269e+08	8.45077	0.0851245
Kncn	0.0437683	1.44269e+08	8.45077	0.0851312
Gm16230	0.043741	1.44269e+08	8.45077	0.0851333
Erg	0.0436835	1.44269e+08	8.45077	0.0851377
Gm44067	0.0436598	1.44269e+08	8.45077	0.0851396
Gm45604	0.0436582	1.44269e+08	8.45077	0.0851397
Gpx6	0.0436582	1.44269e+08	8.45077	0.0851397
1810021B22Rik	0.0436582	1.44269e+08	8.45077	0.0851397
Ifng	0.0435901	1.44269e+08	8.45076	0.0851449
AC136518.1	0.0435901	1.44269e+08	8.45076	0.0851449
5430427N15Rik	0.0435435	1.44269e+08	8.45076	0.0851485
5730403I07Rik	0.0435435	1.44269e+08	8.45076	0.0851485
Gm43714	0.0435435	1.44269e+08	8.45076	0.0851485
Zmiz1os1	0.0435435	1.44269e+08	8.45076	0.0851485
Gm41192	0.0435435	1.44269e+08	8.45076	0.0851485
Olfr1256	0.0435435	1.44269e+08	8.45076	0.0851485
Mcoln3	0.0435435	1.44269e+08	8.45076	0.0851485
Gm44851	0.0435435	1.44269e+08	8.45076	0.0851485
AC113595.2	0.0435435	1.44269e+08	8.45076	0.0851485
Itgbl1	0.0435435	1.44269e+08	8.45076	0.0851485
Gm27194	0.0435435	1.44269e+08	8.45076	0.0851485
Gm26761	0.0435435	1.44269e+08	8.45076	0.0851485
1700040L08Rik	0.0435435	1.44269e+08	8.45076	0.0851485
Ccl1	0.0435435	1.44269e+08	8.45076	0.0851485
Olfr1220	0.0435435	1.44269e+08	8.45076	0.0851485
Acoxl	0.0435435	1.44269e+08	8.45076	0.0851485
2310040G07Rik	0.0435435	1.44269e+08	8.45076	0.0851485
Csf2rb	0.0435435	1.44269e+08	8.45076	0.0851485
Kcnj13	0.0435435	1.44269e+08	8.45076	0.0851485
Ttll2	0.0435435	1.44269e+08	8.45076	0.0851485
Clps	0.0435435	1.44269e+08	8.45076	0.0851485
Cryba1	0.0435435	1.44269e+08	8.45076	0.0851485
Teddm3	0.0435435	1.44269e+08	8.45076	0.0851485
Gm45619	0.0435435	1.44269e+08	8.45076	0.0851485
Dnah2os	0.0435435	1.44269e+08	8.45076	0.0851485
Slc28a2	0.0435435	1.44269e+08	8.45076	0.0851485
Ppp2r2cos	0.0435435	1.44269e+08	8.45076	0.0851485
Wnt5b	0.0435435	1.44269e+08	8.45076	0.0851485
Kcne2	0.0435435	1.44269e+08	8.45076	0.0851485
Cdnf	0.0435435	1.44269e+08	8.45076	0.0851485
Olfr338	0.0435435	1.44269e+08	8.45076	0.0851485
Gm11444	0.0435435	1.44269e+08	8.45076	0.0851485
Dsg3	0.0435435	1.44269e+08	8.45076	0.0851485
Gm17196	0.0435435	1.44269e+08	8.45076	0.0851485
1700061G19Rik	0.0435435	1.44269e+08	8.45076	0.0851485
Clec12a	0.0435435	1.44269e+08	8.45076	0.0851485
Gm26714	0.0435435	1.44269e+08	8.45076	0.0851485
Gm28874	0.0435435	1.44269e+08	8.45076	0.0851485
Olfr472	0.0435435	1.44269e+08	8.45076	0.0851485
Mcemp1	0.0435435	1.44269e+08	8.45076	0.0851485
Gm34304	0.0435435	1.44269e+08	8.45076	0.0851485
Gm34623	0.0435435	1.44269e+08	8.45076	0.0851485
Cryaa	0.0435435	1.44269e+08	8.45076	0.0851485
Kynu	0.0435435	1.44269e+08	8.45076	0.0851485
Mesp2	0.0435435	1.44269e+08	8.45076	0.0851485
Gm4792	0.0435435	1.44269e+08	8.45076	0.0851485
Kbtbd13	0.0435435	1.44269e+08	8.45076	0.0851485
A530065N20Rik	0.0435435	1.44269e+08	8.45076	0.0851485
Gm7276	0.0435435	1.44269e+08	8.45076	0.0851485
B930025P03Rik	0.0435223	1.44269e+08	8.45076	0.0851502
4933411E02Rik	0.0434811	1.44269e+08	8.45076	0.0851533
Tmc5	0.0434771	1.44269e+08	8.45076	0.0851536
Casq1	0.0434754	1.44269e+08	8.45076	0.0851538
Gm48715	0.0434754	1.44269e+08	8.45076	0.0851538
Clec4n	0.0434692	1.44269e+08	8.45076	0.0851543
Gfral	0.0434692	1.44269e+08	8.45076	0.0851543
Ofcc1	0.0434655	1.44269e+08	8.45076	0.0851545
Lrrc15	0.0434608	1.44269e+08	8.45076	0.0851549
Zfp993	0.043439	1.44269e+08	8.45076	0.0851566
Tmem119	0.043439	1.44269e+08	8.45076	0.0851566
Ermn	0.0434265	1.44269e+08	8.45076	0.0851576
Lrrc8dos	0.0434265	1.44269e+08	8.45076	0.0851576
Gm29359	0.0433822	1.44269e+08	8.45076	0.085161
Mael	0.0433822	1.44269e+08	8.45076	0.085161
Paqr5	0.0433441	1.44269e+08	8.45076	0.085164
Gm47243	0.0433441	1.44269e+08	8.45076	0.085164
Tnfrsf9	0.043325	1.44269e+08	8.45076	0.0851655
Hist1h2bh	0.043284	1.44269e+08	8.45076	0.0851687
4930434B07Rik	0.0432817	1.44269e+08	8.45076	0.0851688
Gm48677	0.0432749	1.44269e+08	8.45076	0.0851694
Olfr678	0.0432662	1.44269e+08	8.45076	0.0851701
Mansc4	0.0432624	1.44269e+08	8.45076	0.0851704
Mfsd4b1	0.0432624	1.44269e+08	8.45076	0.0851704
Gm20481	0.0432624	1.44269e+08	8.45076	0.0851704
Tal2	0.043259	1.44269e+08	8.45076	0.0851706
Mill2	0.043259	1.44269e+08	8.45076	0.0851706
0710001A04Rik	0.043259	1.44269e+08	8.45076	0.0851706
Adgb	0.0432471	1.44269e+08	8.45076	0.0851716
4930513D17Rik	0.0432438	1.44269e+08	8.45076	0.0851718
Olfr374	0.0432433	1.44269e+08	8.45076	0.0851718
Gm3526	0.0432323	1.44269e+08	8.45076	0.0851727
Cideb	0.0432323	1.44269e+08	8.45076	0.0851727
Vmn2r1	0.0432208	1.44269e+08	8.45076	0.0851736
Tspan1	0.0432208	1.44269e+08	8.45076	0.0851736
D030047H15Rik	0.0432185	1.44269e+08	8.45076	0.0851738
Gm15413	0.0432185	1.44269e+08	8.45076	0.0851738
Kank4os	0.0431966	1.44269e+08	8.45076	0.0851755
Odf3l2	0.0431893	1.44269e+08	8.45076	0.0851761
Gm32391	0.0431693	1.44269e+08	8.45076	0.0851777
A830029E22Rik	0.0431693	1.44269e+08	8.45076	0.0851777
Gabrr3	0.0431693	1.44269e+08	8.45076	0.0851777
Baiap2l1	0.0431669	1.44269e+08	8.45076	0.0851778
4930435M08Rik	0.0431579	1.44269e+08	8.45076	0.0851785
2010300F17Rik	0.0431579	1.44269e+08	8.45076	0.0851785
4930426I24Rik	0.0431579	1.44269e+08	8.45076	0.0851785
Vmn1r29	0.043156	1.44269e+08	8.45076	0.0851787
Gmnc	0.043156	1.44269e+08	8.45076	0.0851787
Gm34934	0.0431421	1.44269e+08	8.45076	0.0851798
AC163354.1	0.0431416	1.44269e+08	8.45076	0.0851798
Gm37971	0.0431385	1.44269e+08	8.45076	0.0851801
Gm48004	0.0431385	1.44269e+08	8.45076	0.0851801
Gm13179	0.0431224	1.44269e+08	8.45076	0.0851813
Gm10340	0.0431224	1.44269e+08	8.45076	0.0851813
Gm15956	0.0431224	1.44269e+08	8.45076	0.0851813
1700018L02Rik	0.0431224	1.44269e+08	8.45076	0.0851813
Fyb2	0.0431085	1.44269e+08	8.45076	0.0851824
Gm525	0.0431085	1.44269e+08	8.45076	0.0851824
Vip	0.0431024	1.44269e+08	8.45076	0.0851829
Gm11963	0.0431024	1.44269e+08	8.45076	0.0851829
Ugt1a7c	0.0430734	1.44269e+08	8.45076	0.0851852
Gm12695	0.0430734	1.44269e+08	8.45076	0.0851852
Myod1	0.0430734	1.44269e+08	8.45076	0.0851852
Piwil4	0.0430734	1.44269e+08	8.45076	0.0851852
Gm47906	0.0430675	1.44269e+08	8.45076	0.0851857
Gm26808	0.0430521	1.44269e+08	8.45076	0.0851869
Gm4841	0.0430381	1.44269e+08	8.45076	0.085188
Speer4a	0.0430353	1.44269e+08	8.45076	0.0851882
AC135964.1	0.0430353	1.44269e+08	8.45076	0.0851882
2810442N19Rik	0.0426526	1.44269e+08	8.45075	0.0852187
Gm13403	0.0426526	1.44269e+08	8.45075	0.0852187
Olfr73	0.0426526	1.44269e+08	8.45075	0.0852187
Clec4a2	0.0426526	1.44269e+08	8.45075	0.0852187
Hephl1	0.0426526	1.44269e+08	8.45075	0.0852187
Gm47242	0.0426526	1.44269e+08	8.45075	0.0852187
Gm14029	0.0425771	1.44269e+08	8.45075	0.0852248
Gm45846	0.0425259	1.44269e+08	8.45075	0.0852289
Mpz	0.0425233	1.44269e+08	8.45075	0.0852292
C1rl	0.0425123	1.44269e+08	8.45075	0.08523
Gm26750	0.0425123	1.44269e+08	8.45075	0.08523
Kel	0.042506	1.44269e+08	8.45075	0.0852306
Gm45889	0.042506	1.44269e+08	8.45075	0.0852306
F7	0.042506	1.44269e+08	8.45075	0.0852306
C1s1	0.042499	1.44269e+08	8.45075	0.0852311
Atp8b1	0.042499	1.44269e+08	8.45075	0.0852311
9030622O22Rik	0.0424579	1.44269e+08	8.45075	0.0852345
Gm38404	0.0424579	1.44269e+08	8.45075	0.0852345
Pik3c2g	0.0424579	1.44269e+08	8.45075	0.0852345
Gm26635	0.0424579	1.44269e+08	8.45075	0.0852345
Gm13571	0.0424357	1.44269e+08	8.45075	0.0852363
Gm10604	0.0424357	1.44269e+08	8.45075	0.0852363
Gm10602	0.0424357	1.44269e+08	8.45075	0.0852363
Gm26786	0.0424357	1.44269e+08	8.45075	0.0852363
Sost	0.0424357	1.44269e+08	8.45075	0.0852363
1700009J07Rik	0.042405	1.44269e+08	8.45075	0.0852388
Gm26573	0.0423919	1.44269e+08	8.45075	0.0852398
A930041C12Rik	0.0423609	1.44269e+08	8.45075	0.0852423
Gm16234	0.0423609	1.44269e+08	8.45075	0.0852423
Gm47343	0.0423609	1.44269e+08	8.45075	0.0852423
Gm28285	0.0423506	1.44269e+08	8.45075	0.0852432
4930578C19Rik	0.0423367	1.44269e+08	8.45075	0.0852443
Hist2h2ab	0.0423367	1.44269e+08	8.45075	0.0852443
2310007B03Rik	0.0423073	1.44269e+08	8.45075	0.0852467
Vmn1r72	0.0422951	1.44269e+08	8.45075	0.0852477
4930444A19Rik	0.042283	1.44269e+08	8.45075	0.0852487
Creb3l3	0.042264	1.44269e+08	8.45075	0.0852503
Slco6c1	0.042239	1.44269e+08	8.45075	0.0852523
Gm16740	0.042239	1.44269e+08	8.45075	0.0852523
1700112K13Rik	0.042239	1.44269e+08	8.45075	0.0852523
Idi2	0.042239	1.44269e+08	8.45075	0.0852523
Slc22a12	0.042239	1.44269e+08	8.45075	0.0852523
8030423F21Rik	0.0422348	1.44269e+08	8.45075	0.0852527
Col28a1	0.042225	1.44269e+08	8.45075	0.0852535
Lyve1	0.0422232	1.44269e+08	8.45075	0.0852536
Mettl11b	0.0422015	1.44269e+08	8.45075	0.0852554
Olfr1281	0.0422015	1.44269e+08	8.45075	0.0852554
Ascl3	0.0422015	1.44269e+08	8.45075	0.0852554
Pirt	0.0422015	1.44269e+08	8.45075	0.0852554
Kcnk15	0.0421697	1.44269e+08	8.45075	0.085258
Phlda2	0.0421689	1.44269e+08	8.45075	0.0852581
Dcdc2c	0.0421689	1.44269e+08	8.45075	0.0852581
9530034E10Rik	0.0421686	1.44269e+08	8.45075	0.0852581
Gm35572	0.0421686	1.44269e+08	8.45075	0.0852581
Cysltr2	0.0421686	1.44269e+08	8.45075	0.0852581
Olfr398	0.0421686	1.44269e+08	8.45075	0.0852581
Sebox	0.0421686	1.44269e+08	8.45075	0.0852581
Gm12359	0.0421686	1.44269e+08	8.45075	0.0852581
Gm12089	0.0421571	1.44269e+08	8.45074	0.085259
Gm48089	0.0421557	1.44269e+08	8.45074	0.0852592
Gm15655	0.0421557	1.44269e+08	8.45074	0.0852592
Tmem174	0.0421557	1.44269e+08	8.45074	0.0852592
Aspg	0.0421557	1.44269e+08	8.45074	0.0852592
Mas1	0.0421557	1.44269e+08	8.45074	0.0852592
Olah	0.042144	1.44269e+08	8.45074	0.0852601
Spaar	0.042144	1.44269e+08	8.45074	0.0852601
5830418P13Rik	0.042144	1.44269e+08	8.45074	0.0852601
4930500L23Rik	0.0421428	1.44269e+08	8.45074	0.0852602
Jaml	0.0421405	1.44269e+08	8.45074	0.0852604
Mroh5	0.0421405	1.44269e+08	8.45074	0.0852604
Gm28187	0.0421391	1.44269e+08	8.45074	0.0852605
Olfr68	0.0421391	1.44269e+08	8.45074	0.0852605
Tsnaxip1	0.0421391	1.44269e+08	8.45074	0.0852605
Gm32913	0.0421376	1.44269e+08	8.45074	0.0852606
Depdc1b	0.0421376	1.44269e+08	8.45074	0.0852606
Hrasls5	0.0421302	1.44269e+08	8.45074	0.0852613
Krt23	0.0421291	1.44269e+08	8.45074	0.0852613
Gm49231	0.0421231	1.44269e+08	8.45074	0.0852618
Gm15520	0.0421146	1.44269e+08	8.45074	0.0852625
Adam33	0.0421063	1.44269e+08	8.45074	0.0852632
Ctrcos	0.0421063	1.44269e+08	8.45074	0.0852632
Gm35963	0.0421063	1.44269e+08	8.45074	0.0852632
Gpr141	0.0421063	1.44269e+08	8.45074	0.0852632
Prom2	0.0420988	1.44269e+08	8.45074	0.0852638
Gm37855	0.0420988	1.44269e+08	8.45074	0.0852638
Foxo6os	0.0420988	1.44269e+08	8.45074	0.0852638
Abca12	0.0420918	1.44269e+08	8.45074	0.0852644
AC191865.2	0.0420918	1.44269e+08	8.45074	0.0852644
Gm20518	0.0420918	1.44269e+08	8.45074	0.0852644
1810020O05Rik	0.0420917	1.44269e+08	8.45074	0.0852644
Ttll8	0.0420917	1.44269e+08	8.45074	0.0852644
Iigp1	0.0420899	1.44269e+08	8.45074	0.0852646
Gm12394	0.0420867	1.44269e+08	8.45074	0.0852648
Oxct2a	0.0420707	1.44269e+08	8.45074	0.0852662
Klhdc7a	0.0420707	1.44269e+08	8.45074	0.0852662
Ly6g6c	0.0420707	1.44269e+08	8.45074	0.0852662
Gm20649	0.0420688	1.44269e+08	8.45074	0.0852663
Gm47467	0.0420688	1.44269e+08	8.45074	0.0852663
Gm17767	0.0420639	1.44269e+08	8.45074	0.0852667
Eci3	0.0420639	1.44269e+08	8.45074	0.0852667
Exoc3l4	0.0420639	1.44269e+08	8.45074	0.0852667
Pou2f3	0.0420482	1.44269e+08	8.45074	0.085268
Krt80	0.0420482	1.44269e+08	8.45074	0.085268
Il25	0.0420439	1.44269e+08	8.45074	0.0852684
Gm15558	0.0420439	1.44269e+08	8.45074	0.0852684
Olfr63	0.0420368	1.44269e+08	8.45074	0.085269
Gm15234	0.0420322	1.44269e+08	8.45074	0.0852693
Gm7292	0.0420299	1.44269e+08	8.45074	0.0852695
4930445N18Rik	0.0420144	1.44269e+08	8.45074	0.0852708
Gm31518	0.0419912	1.44269e+08	8.45074	0.0852728
Gm44421	0.0419902	1.44269e+08	8.45074	0.0852728
Gm30198	0.0419902	1.44269e+08	8.45074	0.0852728
Gm49116	0.0419902	1.44269e+08	8.45074	0.0852728
AC116769.1	0.0419902	1.44269e+08	8.45074	0.0852728
Fa2h	0.0419896	1.44269e+08	8.45074	0.0852729
Acan	0.0419878	1.44269e+08	8.45074	0.085273
Btnl9	0.0419878	1.44269e+08	8.45074	0.085273
Gm21818	0.0419878	1.44269e+08	8.45074	0.085273
Il31	0.0419851	1.44269e+08	8.45074	0.0852733
Gm42047	0.0419851	1.44269e+08	8.45074	0.0852733
Tusc5	0.0419851	1.44269e+08	8.45074	0.0852733
Olfr342	0.0419748	1.44269e+08	8.45074	0.0852741
1300014J16Rik	0.0419692	1.44269e+08	8.45074	0.0852746
4930415O20Rik	0.0419692	1.44269e+08	8.45074	0.0852746
Gm3278	0.0419543	1.44269e+08	8.45074	0.0852758
Olfr452	0.0419098	1.44269e+08	8.45074	0.0852795
4930512J16Rik	0.0419098	1.44269e+08	8.45074	0.0852795
Ankk1	0.0419098	1.44269e+08	8.45074	0.0852795
AC121960.1	0.0418837	1.44269e+08	8.45074	0.0852817
Irx4	0.0418837	1.44269e+08	8.45074	0.0852817
Gipc3	0.0418749	1.44269e+08	8.45074	0.0852824
Gm10277	0.0418749	1.44269e+08	8.45074	0.0852824
A630010A05Rik	0.0418749	1.44269e+08	8.45074	0.0852824
Psg23	0.0418746	1.44269e+08	8.45074	0.0852825
Wisp3	0.0418746	1.44269e+08	8.45074	0.0852825
4930555F03Rik	0.0418746	1.44269e+08	8.45074	0.0852825
Gm13327	0.0418645	1.44269e+08	8.45074	0.0852833
Gm31135	0.0418645	1.44269e+08	8.45074	0.0852833
Ghrh	0.041859	1.44269e+08	8.45074	0.0852838
Olfr788	0.0418439	1.44269e+08	8.45074	0.085285
Gm16170	0.0418439	1.44269e+08	8.45074	0.085285
Btn2a2	0.0418439	1.44269e+08	8.45074	0.085285
Olfr867	0.0418287	1.44269e+08	8.45074	0.0852863
1700110I01Rik	0.0418259	1.44269e+08	8.45074	0.0852865
Guca2a	0.0418096	1.44269e+08	8.45074	0.0852879
Gm20275	0.0418096	1.44269e+08	8.45074	0.0852879
Gm37756	0.0418021	1.44269e+08	8.45074	0.0852885
Olfr914	0.0418021	1.44269e+08	8.45074	0.0852885
Prss46	0.0417775	1.44269e+08	8.45074	0.0852906
4930556I23Rik	0.0417704	1.44269e+08	8.45074	0.0852912
Olfr544	0.0417704	1.44269e+08	8.45074	0.0852912
Gm40604	0.0417704	1.44269e+08	8.45074	0.0852912
Zbtb32	0.0417537	1.44269e+08	8.45074	0.0852926
Gm47071	0.0417537	1.44269e+08	8.45074	0.0852926
Gm14205	0.0417492	1.44269e+08	8.45074	0.0852929
Gm20735	0.0417446	1.44269e+08	8.45074	0.0852933
Izumo1	0.0417435	1.44269e+08	8.45074	0.0852934
Gm31793	0.0417435	1.44269e+08	8.45074	0.0852934
Gm40493	0.0417435	1.44269e+08	8.45074	0.0852934
4930597A21Rik	0.0417435	1.44269e+08	8.45074	0.0852934
1700034E13Rik	0.0417435	1.44269e+08	8.45074	0.0852934
Pabpc2	0.0417207	1.44269e+08	8.45074	0.0852953
Gm37552	0.0416993	1.44269e+08	8.45074	0.0852971
BC026762	0.0416993	1.44269e+08	8.45074	0.0852971
Kdm4d	0.0416993	1.44269e+08	8.45074	0.0852971
Tigit	0.0416993	1.44269e+08	8.45074	0.0852971
Gm30332	0.04169	1.44269e+08	8.45074	0.0852979
1600014C23Rik	0.04169	1.44269e+08	8.45074	0.0852979
Gm15839	0.0416867	1.44269e+08	8.45074	0.0852982
6430584L05Rik	0.041677	1.44269e+08	8.45074	0.085299
Itgb6	0.0416677	1.44269e+08	8.45074	0.0852998
Abca8a	0.0416677	1.44269e+08	8.45074	0.0852998
4930455M05Rik	0.0416677	1.44269e+08	8.45074	0.0852998
Naip5	0.0416677	1.44269e+08	8.45074	0.0852998
Opalin	0.0416677	1.44269e+08	8.45074	0.0852998
Gm16291	0.0416666	1.44269e+08	8.45074	0.0852999
Rp1	0.0416647	1.44269e+08	8.45074	0.0853001
Tas2r103	0.0416647	1.44269e+08	8.45074	0.0853001
Tnfrsf26	0.0416647	1.44269e+08	8.45074	0.0853001
Gm45470	0.0416647	1.44269e+08	8.45074	0.0853001
Gm15998	0.0416583	1.44269e+08	8.45074	0.0853006
Gm37768	0.041618	1.44269e+08	8.45074	0.085304
Gm40578	0.041618	1.44269e+08	8.45074	0.085304
Gm9495	0.0416068	1.44269e+08	8.45074	0.0853049
Gm20703	0.0416068	1.44269e+08	8.45074	0.0853049
Gm26558	0.0415501	1.44269e+08	8.45074	0.0853097
Gm42456	0.0415501	1.44269e+08	8.45074	0.0853097
Prkag3	0.0415476	1.44269e+08	8.45074	0.0853099
Gm30085	0.0415418	1.44269e+08	8.45074	0.0853104
Galm	0.0415418	1.44269e+08	8.45074	0.0853104
Gm10754	0.0415122	1.44269e+08	8.45074	0.0853129
Phldb3	0.041508	1.44269e+08	8.45074	0.0853133
Gm47889	0.041508	1.44269e+08	8.45074	0.0853133
Mylk4	0.0414933	1.44269e+08	8.45074	0.0853145
Oas1f	0.0414671	1.44269e+08	8.45074	0.0853168
Ghsr	0.0413632	1.44269e+08	8.45073	0.0853256
Olfr1212	0.041315	1.44269e+08	8.45073	0.0853298
Vmn1r209	0.0397512	1.44269e+08	8.45071	0.0854689
Gm14124	0.0395626	1.44269e+08	8.45071	0.0854864
Olfr1014	0.0395432	1.44269e+08	8.45071	0.0854882
Zfp957	0.0395432	1.44269e+08	8.45071	0.0854882
4930405D11Rik	0.0395432	1.44269e+08	8.45071	0.0854882
Apobec2	0.0395432	1.44269e+08	8.45071	0.0854882
Gm16055	0.0393967	1.44269e+08	8.45071	0.085502
Cabcoco1	0.0393967	1.44269e+08	8.45071	0.085502
Gm805	0.0393967	1.44269e+08	8.45071	0.085502
Cdsn	0.0393967	1.44269e+08	8.45071	0.085502
9630028B13Rik	0.0392986	1.44269e+08	8.45071	0.0855112
F930015N05Rik	0.0392986	1.44269e+08	8.45071	0.0855112
4930558J18Rik	0.0392692	1.44269e+08	8.45071	0.085514
Gm16069	0.0392692	1.44269e+08	8.45071	0.085514
Sh2d4a	0.0392692	1.44269e+08	8.45071	0.085514
2900052N01Rik	0.0391614	1.44269e+08	8.4507	0.0855242
4930544F09Rik	0.0391614	1.44269e+08	8.4507	0.0855242
Otogl	0.0391484	1.44269e+08	8.4507	0.0855255
Gm2861	0.0391316	1.44269e+08	8.4507	0.0855271
Gm9376	0.0391316	1.44269e+08	8.4507	0.0855271
Gm29260	0.0391212	1.44269e+08	8.4507	0.0855281
Gm31227	0.0391212	1.44269e+08	8.4507	0.0855281
Kcnj15	0.0391212	1.44269e+08	8.4507	0.0855281
Prss38	0.039112	1.44269e+08	8.4507	0.0855289
Pp2d1	0.039112	1.44269e+08	8.4507	0.0855289
5830411N06Rik	0.0390888	1.44269e+08	8.4507	0.0855312
Psapl1	0.0390075	1.44269e+08	8.4507	0.0855389
Olig3	0.0390075	1.44269e+08	8.4507	0.0855389
Cfap221	0.0389632	1.44269e+08	8.4507	0.0855432
Gm13066	0.0389632	1.44269e+08	8.4507	0.0855432
Tdh	0.0389632	1.44269e+08	8.4507	0.0855432
Gm47230	0.0389632	1.44269e+08	8.4507	0.0855432
Cdx1	0.0389632	1.44269e+08	8.4507	0.0855432
Gm15718	0.0388528	1.44269e+08	8.4507	0.0855538
Gm26752	0.0388528	1.44269e+08	8.4507	0.0855538
Olfr791	0.0388528	1.44269e+08	8.4507	0.0855538
Vmn2r84	0.0388528	1.44269e+08	8.4507	0.0855538
Gm47193	0.0388528	1.44269e+08	8.4507	0.0855538
Tmem82	0.0386269	1.44269e+08	8.4507	0.0855758
Tnfsf11	0.0386269	1.44269e+08	8.4507	0.0855758
AC157566.4	0.0386269	1.44269e+08	8.4507	0.0855758
Bcl6	0.194467	1.55228	8.46038	0.085592
Vasn	0.460675	1.27847	8.49196	0.0859037
Gm17182	0.0352187	1.44269e+08	8.45065	0.0859407
Stk31	0.0352187	1.44269e+08	8.45065	0.0859407
Kctd19	0.0352187	1.44269e+08	8.45065	0.0859407
Tmprss15	0.0352187	1.44269e+08	8.45065	0.0859407
AC154200.1	0.0352187	1.44269e+08	8.45065	0.0859407
Vmn1r26	0.0351604	1.44269e+08	8.45065	0.0859475
Gm43126	0.0351604	1.44269e+08	8.45065	0.0859475
F420014N23Rik	0.0351604	1.44269e+08	8.45065	0.0859475
Gm39464	0.0351604	1.44269e+08	8.45065	0.0859475
Timd2	0.0351604	1.44269e+08	8.45065	0.0859475
Tssk1	0.0351604	1.44269e+08	8.45065	0.0859475
4930592C13Rik	0.0351454	1.44269e+08	8.45065	0.0859493
Gm26833	0.0350152	1.44269e+08	8.45065	0.0859646
Elf5	0.0344488	1.44269e+08	8.45064	0.0860328
Gm38409	0.0344488	1.44269e+08	8.45064	0.0860328
Gm48492	0.0344488	1.44269e+08	8.45064	0.0860328
Gm16339	0.0344488	1.44269e+08	8.45064	0.0860328
Slc10a2	0.033828	1.44269e+08	8.45063	0.0861101
Adra2a	0.42429	1.31291	8.48496	0.0861833
Ccdc187	0.227123	1.49125	8.46326	0.0865466
Lama1	0.272012	1.40252	8.46787	0.0880513
Gm29666	0.277819	1.41199	8.46742	0.0894488
E130006D01Rik	0.241569	1.42675	8.46479	0.0895753
Sec14l2	0.241569	1.42675	8.46472	0.0895753
Gm48393	0.0994426	2.45905	8.45286	0.0897715
Eya2	0.0995566	2.45917	8.45289	0.0897854
Prdm9	0.0991173	2.45871	8.45298	0.0898516
Gm28196	0.0998461	2.45948	8.45297	0.0898535
Gm5475	0.0991967	2.45879	8.453	0.0898674
Zfp541	0.099643	2.45926	8.45301	0.0898908
Gm27241	0.09986	2.4595	8.45302	0.0898957
Gm29994	0.0992823	2.45888	8.45302	0.0898964
Gm39662	0.0994523	2.45906	8.45303	0.0899038
Ctf1	0.0999904	2.45964	8.45305	0.0899113
Gm36266	0.100194	2.45986	8.45306	0.0899123
Itga2	0.0998427	2.45948	8.45304	0.0899126
Gm26645	0.100186	2.45985	8.45306	0.0899147
Tulp2	0.10016	2.45982	8.45306	0.0899149
Hist1h4h	0.100127	2.45979	8.45306	0.0899168
Hapln1	0.100203	2.45987	8.45306	0.0899184
Rmi2	0.0997247	2.45935	8.45305	0.0899207
Capn9	0.100034	2.45969	8.45307	0.0899233
Smoc2	0.15467	2.57711	8.45455	0.0899302
Irgm1	0.100427	2.46012	8.4531	0.0899405
Trib3	0.245241	1.43011	8.46582	0.091338
Man1a	0.617002	1.2033	8.52774	0.0916293
Fhl2	0.349415	1.35175	8.47597	0.092442
Gm26737	0.209752	1.81185	8.45842	0.0935022
Fbxl7	0.589494	1.20538	8.52097	0.0935253
Hpca	0.778495	1.14566	8.60224	0.0943411
Col24a1	0.156428	1.65181	8.45764	0.0949478
Gm266	0.156428	1.65181	8.45759	0.0949479
Gm3411	0.156428	1.65181	8.45761	0.0949479
1700105P06Rik	0.156428	1.65181	8.45763	0.0949479
Gm43951	0.156428	1.65181	8.45746	0.0949479
Gm26734	0.156428	1.65181	8.45746	0.0949479
2810457G06Rik	0.156427	1.65181	8.45722	0.094948
Ptchd4	0.653996	1.17334	8.54353	0.0950449
Epha10	0.860658	1.11482	8.68781	0.0953384
Elfn1	0.472796	1.25023	8.49593	0.0953727
Olfr1459	0.135684	2.3358	8.45415	0.095906
Ppp1r3d	0.376139	1.28189	8.4806	0.0959609
Gm9885	0.207185	1.45917	8.46182	0.0959954
Il1rap	0.512961	1.25706	8.50131	0.0973086
Lbhd2	0.286446	1.3635	8.46937	0.0975263
Tsen2	0.477942	1.21894	8.49751	0.0989012

## Sheet: LD
Gene	logFC	unshrunk.logFC	logCPM	PValue
Calb1	3.25343	3.89394	8.68557	8.96868e-16
Shox2	2.52333	2.92239	8.74598	9.65045e-11
Nts	3.07078	5.12181	8.54147	3.95644e-10
Pth2	2.99312	7.05649	8.5147	4.87463e-08
Sp9	2.48081	3.72659	8.56188	8.70463e-08
Calb2	2.66693	2.75392	9.49802	1.53722e-06
Cdca7	1.06213	5.5626	8.4933	1.58008e-05
Cbln2	1.9398	2.05871	9.15856	2.537e-05
Asb4	2.88699	3.89809	8.59591	3.82427e-05
Htr6	0.893189	5.23112	8.49256	7.85013e-05
Vat1l	1.8106	2.26197	8.67267	7.94172e-05
Hcrtr1	1.24865	3.29948	8.5087	0.000240856
Peg10	1.92371	2.56385	8.61943	0.000251386
Hap1	1.68044	1.74565	9.48923	0.000346241
Chodl	1.64653	2.8669	8.54159	0.000364475
Nrgn	2.28639	2.75231	8.69755	0.000368204
Wdr95	0.543102	1.44269e+08	8.48909	0.00040849
Prss8	0.528481	1.44269e+08	8.48905	0.000420347
Msantd1	1.32778	2.51427	8.5361	0.000464282
Mpped1	1.32163	2.92071	8.51996	0.000593331
Gbx2	1.77172	2.25887	8.65592	0.000629166
Prrt1	1.52911	1.9677	8.65839	0.000741974
Rasal1	1.26717	2.70184	8.52368	0.00108136
Cpne2	1.44518	2.01659	8.61036	0.00117336
Pcdh15	1.63208	2.05823	8.67233	0.00150993
Amz1	1.05593	2.71655	8.51327	0.00151221
Chrm3	1.38486	2.02576	8.59343	0.00158109
Lhx2	1.70769	2.08446	8.70253	0.00186062
Ift140	1.12991	2.40105	8.5265	0.00193928
Lbhd2	1.03491	3.29266	8.50345	0.00217247
Zpbp	0.905006	3.05055	8.50272	0.0023886
4933427J07Rik	0.53441	5.82855	8.48982	0.00306506
Gm26953	0.524805	5.81515	8.48975	0.00312316
Olfr959	0.514592	5.80094	8.48972	0.00318585
1110015O18Rik	1.02585	2.57647	8.51502	0.00329005
Tgfb1	0.965895	2.7051	8.50965	0.00333299
Clca3a1	0.805686	3.35665	8.4981	0.00334789
Tdrp	1.17064	2.60659	8.52149	0.0042177
Plagl1	1.44529	2.00812	8.61251	0.0042417
2410137M14Rik	0.677701	3.81609	8.49404	0.00466436
Socs2	1.3517	1.7099	8.68091	0.00499363
Cmtr2	1.24862	1.93797	8.57722	0.00536527
Cdh4	1.71172	1.88425	8.9435	0.00542042
Fam107a	0.784616	3.11565	8.49945	0.00549077
Ccno	0.675888	4.35705	8.49253	0.00594333
Epha2	0.994893	2.44647	8.51711	0.00626993
Mlf1	1.35117	1.62915	8.73919	0.00627372
Pdzd7	0.855059	2.67858	8.50609	0.00632953
Drc1	1.13288	1.9735	8.55423	0.00657995
Cmbl	0.666724	3.59369	8.49467	0.00674885
Ccdc190	0.666723	3.59369	8.49468	0.00674886
Ctbs	0.806155	3.24618	8.49876	0.00722452
C2cd4c	1.27698	1.66218	8.66057	0.00746853
Hmcn2	0.525961	4.83258	8.49049	0.00749648
Gm44421	0.515869	4.8187	8.49053	0.00764124
Lsmem1	0.505508	4.8042	8.49044	0.00779635
Ccdc14	0.796122	3.13145	8.49938	0.00860813
Aga	0.896538	2.35695	8.51455	0.00886328
Mpped2	1.46905	1.75134	8.74872	0.00892879
Gpr158	1.06927	2.03075	8.54104	0.00908268
Camk2a	1.33843	1.64646	8.71265	0.00909061
Ngb	0.916041	2.44835	8.5135	0.00987921
Hopx	1.08635	2.32732	8.52724	0.0105895
Klkb1	0.298948	1.44269e+08	8.48839	0.0110059
Ankrd53	0.298754	1.44269e+08	8.48839	0.0110081
Akain1	0.298754	1.44269e+08	8.48839	0.0110081
Gm13179	0.2983	1.44269e+08	8.48839	0.0110132
C130080G10Rik	0.2983	1.44269e+08	8.48839	0.0110132
Lrrn4	0.2983	1.44269e+08	8.48839	0.0110132
Gm7361	0.2983	1.44269e+08	8.48839	0.0110132
Nrn1l	0.2983	1.44269e+08	8.48839	0.0110132
Gm26772	0.2983	1.44269e+08	8.48839	0.0110132
Adtrp	0.2983	1.44269e+08	8.48839	0.0110132
A830005F24Rik	0.2983	1.44269e+08	8.48839	0.0110132
Gm15868	0.2983	1.44269e+08	8.48839	0.0110132
Gm20442	0.2983	1.44269e+08	8.48839	0.0110132
4930434B07Rik	0.2983	1.44269e+08	8.48839	0.0110132
Fmo2	0.2983	1.44269e+08	8.48839	0.0110132
Arhgap30	0.2983	1.44269e+08	8.48839	0.0110132
AL590144.2	0.2983	1.44269e+08	8.48839	0.0110132
Olfr347	0.298013	1.44269e+08	8.48839	0.0110165
Cd8b1	0.298013	1.44269e+08	8.48839	0.0110165
B230398E01Rik	0.297905	1.44269e+08	8.48839	0.0110177
Pdzph1	0.297905	1.44269e+08	8.48839	0.0110177
Kirrel3	1.32924	1.67016	8.6892	0.0110254
Gm12905	0.294952	1.44269e+08	8.48838	0.0110519
Gm11817	0.294914	1.44269e+08	8.48838	0.0110523
Gm17231	0.294656	1.44269e+08	8.48838	0.0110553
Il31	0.291192	1.44269e+08	8.48837	0.0110963
4932413F04Rik	0.291192	1.44269e+08	8.48837	0.0110963
Gm26649	0.873699	2.93932	8.50338	0.0111039
Hkdc1	0.290358	1.44269e+08	8.48837	0.0111063
Gm49169	0.290358	1.44269e+08	8.48837	0.0111063
Myh11	0.290358	1.44269e+08	8.48837	0.0111063
Gm45846	0.290356	1.44269e+08	8.48837	0.0111063
Dsg1c	0.290356	1.44269e+08	8.48837	0.0111063
Fam227b	0.289305	1.44269e+08	8.48837	0.011119
Gm11513	0.289305	1.44269e+08	8.48837	0.011119
Gm20642	0.289245	1.44269e+08	8.48837	0.0111198
Phox2b	0.288754	1.44269e+08	8.48837	0.0111257
Cd79b	0.288754	1.44269e+08	8.48837	0.0111257
Nipal1	0.28775	1.44269e+08	8.48837	0.011138
Gm48281	0.28775	1.44269e+08	8.48837	0.011138
4833427G06Rik	0.287363	1.44269e+08	8.48836	0.0111427
a	0.286332	1.44269e+08	8.48836	0.0111555
Gm44785	0.286328	1.44269e+08	8.48836	0.0111555
Cyp4f14	0.286328	1.44269e+08	8.48836	0.0111555
A730085K08Rik	0.285648	1.44269e+08	8.48836	0.011164
Rab42	0.285645	1.44269e+08	8.48836	0.011164
Gm15704	0.285645	1.44269e+08	8.48836	0.011164
1700008B11Rik	0.285383	1.44269e+08	8.48836	0.0111673
Gm26555	0.285383	1.44269e+08	8.48836	0.0111673
Nxph1	1.41598	1.62653	8.82543	0.0113045
Fkbpl	0.922617	2.13159	8.52345	0.0115456
Siah3	0.502752	4.23112	8.49112	0.0117874
Gm11831	0.502738	4.23111	8.49121	0.0117941
A430078I02Rik	0.502764	4.23113	8.49115	0.0118005
Papss2	0.502782	4.23115	8.49114	0.0118042
Zfyve28	0.770232	2.91758	8.50061	0.0120243
Clca3a2	0.667841	3.79788	8.49396	0.0120297
Cdh24	1.18188	1.75849	8.59327	0.0122967
Bckdhb	1.00025	2.20936	8.52593	0.0123098
Gm4349	0.645019	3.23112	8.49601	0.0124359
Adat2	0.645018	3.23112	8.49601	0.0124359
Me2	0.953079	2.00873	8.53116	0.0128918
Caly	1.27832	1.38328	9.07685	0.0131463
Phyhip	0.86016	2.19159	8.51709	0.0140663
Wfs1	1.13295	1.81105	8.57242	0.0140698
Nucb2	1.10885	1.71226	8.58448	0.0144189
Actn2	0.75428	2.81697	8.50141	0.0144299
AI504432	1.2318	1.48059	8.75231	0.0149208
Gm10605	1.11628	2.04135	8.54618	0.014946
Cdh18	0.950463	2.56851	8.51168	0.0153298
Igfbp7	0.797321	2.33066	8.51032	0.0155463
2810021J22Rik	0.851279	2.15312	8.51807	0.015748
Mical2	0.842451	2.11565	8.51835	0.0175667
Atp2b4	1.30285	1.6192	8.70257	0.0176993
Tram1l1	1.18581	1.49613	8.693	0.0183659
A730071L15Rik	0.491695	3.81626	8.49185	0.0188439
Fndc9	0.999904	2.03888	8.53495	0.0190007
Gck	0.845661	2.1469	8.51806	0.0191032
Sema5a	1.41253	1.67188	8.76281	0.0191918
3110009E18Rik	0.636235	3.36853	8.49531	0.0198803
Unc93b1	0.623636	2.94162	8.4974	0.0203259
2510046G10Rik	0.623636	2.94162	8.49742	0.0203259
Pnma1	0.977731	2.86648	8.50743	0.0205617
Fank1	0.778684	2.23126	8.51166	0.0214299
Sulf2	1.32068	1.52342	8.82756	0.023038
H2-DMa	0.7703	2.18486	8.51221	0.0237597
Naga	0.769674	2.18423	8.51233	0.0238166
Mmp17	0.962293	1.88754	8.53991	0.023875
Ngef	0.898829	1.83932	8.53586	0.0239041
C130026L21Rik	0.812306	2.43121	8.50922	0.0241695
Chst8	0.933726	2.21028	8.52171	0.0243021
Sst	2.08118	2.66214	8.64174	0.0243549
Vwa8	0.856251	1.89552	8.52873	0.0247603
B3gnt7	0.953607	1.84062	8.54182	0.024885
Sycp2	0.754787	2.74576	8.50223	0.02491
Zap70	0.885177	2.25283	8.51644	0.0250616
Barx2	0.613062	2.81608	8.49796	0.0251435
Nap1l5	1.2726	1.35648	9.19639	0.02515
Dbpht2	1.19123	1.43955	8.74638	0.0251947
Ahi1	1.22353	1.27537	9.49982	0.0253819
Stab1	0.741579	2.726	8.50225	0.0264277
Plekhg5	0.848166	1.86855	8.52932	0.02694
Fam46c	0.794005	2.32894	8.50997	0.0270153
Mroh7	0.480374	3.49416	8.49257	0.0273738
Gm13404	0.480374	3.49416	8.49261	0.0273738
Chst3	0.480374	3.49416	8.49255	0.0273738
Aarsd1	0.480374	3.49416	8.49252	0.0273738
Gm29100	0.480373	3.49416	8.49249	0.0273738
Zfp365	1.0318	1.56399	8.59242	0.0273814
Pid1	1.12458	1.56483	8.62519	0.0283195
Doc2b	1.01074	2.02664	8.53549	0.0286346
Ncam2	1.28388	1.45558	8.87048	0.0290267
Snai2	0.807852	2.42882	8.50867	0.0290842
Gabrg1	1.15821	1.41118	8.73652	0.0299311
Tox2	1.23853	1.42469	8.83703	0.0303746
Gng8	1.47366	1.80572	8.71248	0.0305105
Fhl3	0.602564	2.70061	8.49877	0.0305576
Gm26716	0.602564	2.70061	8.49863	0.0305576
Gm12258	0.919213	1.89193	8.5347	0.0306457
Celf6	1.15608	1.40712	8.73894	0.0310009
Fam196a	0.694892	2.35846	8.50538	0.031378
Ldb2	1.21681	1.58538	8.6633	0.0322782
Aste1	0.860317	1.7285	8.53973	0.0340719
Tubgcp2	1.04512	1.58278	8.59278	0.0346112
Sdk1	0.975199	1.79139	8.54925	0.0355202
Cacng3	0.732508	2.00848	8.51513	0.0357141
Baiap3	0.859608	1.97206	8.52587	0.0359439
Sybu	1.13274	1.30806	8.83476	0.0360321
C1qa	0.847769	2.19927	8.51693	0.036107
Fam122a	0.720626	2.50399	8.50454	0.0363528
Fbxo10	0.852981	1.70756	8.54008	0.0363594
Alad	1.05686	1.4293	8.64515	0.0364894
2300009A05Rik	0.906453	1.61445	8.55738	0.037123
Mfsd2b	0.469314	3.23112	8.49331	0.0374082
Slamf1	0.469314	3.23112	8.49331	0.0374082
Slc38a4	0.469314	3.23112	8.49325	0.0374082
Matn2	0.469314	3.23112	8.49311	0.0374082
Jade2	0.469313	3.23112	8.49323	0.0374082
Ift52	0.948273	1.55556	8.57282	0.0374814
Thsd7b	1.08578	1.82915	8.56106	0.0376555
Gpatch3	0.791547	1.91026	8.52261	0.0381749
Zim1	1.1174	1.46966	8.66006	0.0385049
Rprm	1.46336	1.65544	8.86732	0.0391992
Osgin2	0.884895	1.66403	8.54784	0.0393769
Rsph9	1.08928	1.3946	8.6849	0.0395924
Pcnt	0.808407	1.7408	8.53312	0.0398312
Gmpr	0.734354	2.01077	8.51485	0.0407051
Zfp710	0.765348	1.81609	8.5245	0.04089
Tspan33	0.932969	1.59769	8.5638	0.0415084
Gpr160	0.521656	4.27972	8.49119	0.0425916
Wdr66	0.750349	2.16034	8.51198	0.042829
Aif1	0.581798	2.49416	8.50005	0.0430572
Nup37	0.581797	2.49416	8.50031	0.0430572
Pwwp2b	0.581797	2.49416	8.50001	0.0430573
Amer3	0.894701	1.58495	8.55727	0.0432678
Sox5	1.31431	1.57827	8.74923	0.0438367
Ets2	1.05943	1.45946	8.63425	0.0440186
Plxnc1	1.13967	1.30832	8.85132	0.044503
Rprml	0.594014	2.68821	8.49864	0.0449216
Sema3c	1.18144	1.77746	8.59061	0.0454725
Apip	0.760353	1.78978	8.52518	0.0457856
Oprm1	0.651547	3.23703	8.49616	0.0462938
1700001L19Rik	0.852482	1.70697	8.53989	0.0470923
Fbxo46	0.767817	1.81865	8.52493	0.047587
Ntsr1	0.614139	3.04588	8.49653	0.048711
Rita1	0.858965	1.59571	8.54984	0.0488337
A230087F16Rik	0.458338	3.00873	8.49395	0.0488349
AC163040.1	0.458338	3.00873	8.49399	0.0488349
A330041J22Rik	0.458337	3.00873	8.49395	0.0488349
Terb1	0.458337	3.00873	8.49394	0.0488349
Arc	0.753808	2.19668	8.51162	0.0498656
Zdbf2	1.18992	1.22498	9.7971	0.0501532
Ap1g2	0.697118	1.85261	8.51768	0.0505915
Gm6710	0.697117	1.85261	8.51765	0.0505916
Vps37c	0.584432	2.58385	8.49931	0.0509282
Nog	0.883437	1.77273	8.53735	0.0511622
Nhlh1	0.293801	4.83279	8.48912	0.0521102
Rdh14	0.842691	1.55908	8.55232	0.0522428
Vmn1r15	0.288805	4.82676	8.48896	0.0523462
Gm33195	0.288952	4.82619	8.4891	0.0523694
Gprc5d	0.287741	4.82471	8.48903	0.0524276
Cyp2r1	0.287798	4.82464	8.48907	0.0524306
Tnfrsf9	0.287148	4.82373	8.48907	0.0524664
Ankrd1	0.287083	4.82363	8.48907	0.0524705
Gm26530	0.28706	4.82359	8.48907	0.0524719
Klhl31	0.287049	4.82358	8.48907	0.0524725
Rec8	0.287045	4.82357	8.48907	0.0524728
Slc30a8	0.286996	4.8235	8.48908	0.0524758
Gm37751	0.286796	4.8232	8.48909	0.0524876
Dock2	0.286369	4.82259	8.48912	0.0525117
Gm33533	0.286328	4.82254	8.48912	0.0525139
Eya2	0.283404	4.81844	8.48906	0.0526765
Birc3	0.27981	4.81328	8.48906	0.0528829
Rxfp1	0.279124	4.8123	8.48905	0.0529225
Fbxl8	0.278679	4.81176	8.48901	0.0529444
Gm16552	0.278399	4.81125	8.4891	0.0529645
Xaf1	0.278184	4.81092	8.48907	0.0529779
Adgrf2	0.278005	4.81067	8.48905	0.052988
Dsg1a	0.277983	4.81064	8.48905	0.0529893
Atp6v1c2	0.277592	4.81007	8.48905	0.0530123
Hlx	0.277578	4.81005	8.48905	0.0530132
Gm26583	0.277535	4.80999	8.48905	0.0530156
Apoa2	0.277442	4.80985	8.48909	0.0530209
Fanci	0.277401	4.80978	8.48905	0.0530238
Fam169b	0.276881	4.80903	8.48909	0.0530539
Slc23a3	0.276823	4.80895	8.48909	0.0530571
Olfr1034	0.276173	4.80798	8.48907	0.0530965
Hdhd5	0.73971	1.72778	8.52645	0.0530976
Il20rb	0.276091	4.80786	8.48907	0.0531012
Gm34923	0.276015	4.80775	8.48908	0.0531056
Gpr18	0.275124	4.80655	8.48899	0.0531547
Slc26a6	0.740443	1.72853	8.52656	0.0531732
4921516A02Rik	0.274794	4.80594	8.48906	0.0531789
Olig3	0.274784	4.80593	8.48906	0.0531795
Kazald1	0.274727	4.80593	8.489	0.0531799
Tvp23bos	0.274775	4.80591	8.48906	0.05318
Gngt2	0.274715	4.80583	8.48907	0.0531835
Trim34a	0.274618	4.80568	8.48905	0.0531895
0610033M10Rik	0.274348	4.80528	8.48904	0.0532057
Creb3l3	0.274021	4.8048	8.48906	0.0532252
Gm19410	0.273725	4.80436	8.48907	0.053243
2810402E24Rik	0.642531	2.05831	8.50901	0.0538713
Adamtsl2	0.688345	1.81609	8.51844	0.0551501
Zkscan4	0.561324	2.31358	8.50135	0.0570335
Mocs1	0.561324	2.31358	8.50145	0.0570335
Rdh10	0.859838	1.50783	8.56139	0.0577176
Ggh	0.810686	1.58902	8.54422	0.0586337
Pcbd2	0.630493	2.0031	8.50948	0.0588412
Tnfrsf12a	0.566478	2.47237	8.50017	0.0599827
Dscaml1	0.775431	1.86677	8.52423	0.0601732
Nedd9	1.00839	1.41488	8.62575	0.0612242
Gm9962	0.447445	2.81609	8.49454	0.0615707
Tmem63a	0.447445	2.81609	8.49458	0.0615707
Cacng1	0.447444	2.81609	8.49476	0.0615708
Rwdd2a	0.577467	2.41044	8.50035	0.0617278
Selenom	1.08803	1.32708	8.73867	0.0621597
Igdcc4	0.95779	1.36469	8.62166	0.0636542
Slc7a4	0.968745	1.35675	8.63014	0.0638805
Trank1	1.10953	1.24874	8.91266	0.06436
Cntrob	0.840544	1.46468	8.5633	0.0645574
Sprn	0.895951	1.39758	8.58848	0.0646692
Pced1b	0.551196	2.23112	8.50221	0.0648262
Dbp	0.700992	1.83131	8.51849	0.0658904
Ndst3	0.853651	1.5899	8.55074	0.0660911
Mad2l2	0.835097	1.45151	8.56401	0.0664633
Ddb2	0.724026	1.6914	8.52702	0.0667603
Itgam	0.465114	3.46183	8.49245	0.0672897
Rbmxl1	1.03762	1.30978	8.70239	0.0674428
Trub2	0.934689	1.46374	8.58494	0.0677739
Acer2	0.674007	1.74908	8.51945	0.0693218
Hebp1	0.792311	1.66443	8.53532	0.0694566
Grhpr	0.662341	1.71175	8.52059	0.0702959
Dab1	0.987456	1.41961	8.61623	0.0711132
Ebf2	0.66313	2.12725	8.50856	0.0717688
Cacna2d1	1.11146	1.25526	8.89936	0.0719494
Tmie	0.838979	1.4557	8.56384	0.0721629
C1qb	0.607664	1.86189	8.51175	0.0723151
Tmem114	0.598152	2.52642	8.5	0.0739706
Josd2	0.700451	1.59404	8.53045	0.0745306
Foxo6	0.812264	1.48129	8.55504	0.0746494
Gm42722	0.752954	1.5639	8.53842	0.0750135
Pam	1.00767	1.29206	8.68965	0.0750242
Galns	0.776471	1.49738	8.54748	0.0751228
Dpm2	0.883745	1.37562	8.59073	0.0753971
Shcbp1l	0.436633	2.64616	8.49527	0.0755305
Pars2	0.436633	2.64616	8.49516	0.0755305
Zfp830	0.653775	1.67858	8.52116	0.0758386
Cntnap5a	1.10424	1.28801	8.81502	0.0760807
Rln1	0.605626	1.85973	8.51149	0.0761158
Tmem206	0.717148	1.6648	8.52809	0.0766686
Foxj1	0.824345	1.62849	8.54256	0.0769197
Cnpy3	0.855143	1.36762	8.58332	0.0772509
Susd1	0.460322	3.2187	8.49314	0.0774558
Frat1	0.748433	1.57213	8.53741	0.0776306
BC052040	0.818205	1.4121	8.56548	0.0778689
Rbm43	0.549531	2.22946	8.50195	0.0786568
Asb6	0.833745	1.38059	8.57462	0.0788291
Gm5617	0.598443	1.81609	8.51215	0.0790882
Unc5d	1.0541	1.45418	8.63466	0.0793417
2810459M11Rik	0.731927	1.51482	8.53912	0.0797843
Pcdhb4	0.761651	1.81086	8.52472	0.0798318
Tnip1	0.676078	1.77608	8.51908	0.0798622
Col25a1	1.10731	1.3846	8.70885	0.0799773
Itih5	0.548268	2.22721	8.50217	0.0803242
Foxo1	0.696095	1.95374	8.51532	0.0807573
Rasa4	0.891172	1.38794	8.58987	0.0808976
Kcnh1	0.538086	2.21366	8.50217	0.0816551
Tmem170	0.531149	2.07912	8.50342	0.0820016
Col1a2	0.531149	2.07912	8.50343	0.0820017
Ccdc167	0.717745	1.64831	8.52879	0.0839579
Ankrd55	0.783309	1.41641	8.55745	0.0843536
Jam3	0.958555	1.32125	8.64083	0.0847704
Klhl1	0.830902	1.77412	8.53265	0.085311
Med9	0.738047	1.5217	8.53924	0.0854633
Cwc27	0.802919	1.38224	8.56705	0.085516
Limch1	0.923603	1.36417	8.60694	0.0873321
Dlgap2	0.636796	1.61445	8.52254	0.087667
4930570G19Rik	0.535087	2.14556	8.50271	0.0878432
4932438H23Rik	0.477003	3.05145	8.49395	0.0887001
Gkap1	0.950231	1.25135	8.67128	0.0899786
Txk	0.425902	2.49416	8.49596	0.0906281
Gm38394	0.425902	2.49416	8.49605	0.0906281
Hepacam2	0.425901	2.49416	8.49583	0.0906281
Cys1	0.425901	2.49416	8.49599	0.0906281
Nek8	0.425901	2.49416	8.496	0.0906282
Ptgis	0.425901	2.49416	8.49605	0.0906282
1700029J07Rik	0.521231	2.00873	8.50432	0.0913708
Efcc1	0.521231	2.00873	8.50418	0.0913708
Pxmp2	0.52123	2.00873	8.50442	0.0913708
Cavin2	0.52123	2.00873	8.50392	0.0913708
Cldn23	0.446505	2.98483	8.49387	0.0922139
Vstm2a	1.06282	1.27944	8.75862	0.0923384
Fancc	0.636646	1.6143	8.5229	0.0929335
Mta3	0.580173	1.72862	8.51383	0.0936567
Ctnna3	0.28368	3.83477	8.48973	0.093708
Gm33489	0.282344	3.83271	8.48982	0.0938529
9430078K24Rik	0.276717	3.825	8.48985	0.0943966
Smyd3	0.811249	1.33387	8.57814	0.0944176
Sat2	0.646563	1.64771	8.52188	0.094443
Cstad	0.27607	3.82415	8.48977	0.0944561
Gm29674	0.275754	3.82372	8.48976	0.0944864
1700112J16Rik	0.275613	3.82352	8.48977	0.094501
Clcf1	0.275479	3.82332	8.48978	0.094515
Hus1b	0.275428	3.82324	8.48978	0.0945203
Cracr2a	0.275397	3.82323	8.48976	0.0945215
Arhgef33	0.275395	3.82319	8.48978	0.0945241
Oas1c	0.275309	3.82307	8.48979	0.0945329
Gnat1	0.275063	3.82271	8.48981	0.0945586
Pigz	0.274977	3.82258	8.48981	0.0945674
Tnk1	0.274893	3.82246	8.48982	0.0945759
Gm45321	0.274877	3.82244	8.48982	0.0945773
Gm6712	0.274855	3.82241	8.48982	0.0945795
Gm14005	0.274788	3.82232	8.48981	0.0945859
A930007I19Rik	0.27464	3.82211	8.48982	0.094601
3110006O06Rik	0.272598	3.81931	8.48974	0.0948001
Gm31805	0.272121	3.81859	8.48977	0.0948512
Spata20	0.271603	3.81787	8.48979	0.0949024
Klrb1	0.269934	3.81641	8.48955	0.0950082
Zfp808	0.267668	3.81221	8.48975	0.0953087
Gm43738	0.26754	3.81215	8.48968	0.0953132
Slco1a4	0.267498	3.81196	8.48976	0.0953265
Glt8d2	0.267065	3.81144	8.48971	0.0953642
Apol7d	0.26693	3.81115	8.48973	0.095385
Gm19303	0.266772	3.81091	8.48973	0.0954021
Cyp4f15	0.266321	3.81037	8.48973	0.0954407
Pik3ip1	0.824182	1.35902	8.57649	0.0954579
Srr	0.702579	1.43362	8.54229	0.0954856
E2f5	0.702579	1.43362	8.54221	0.0954856
4933408J17Rik	0.26559	3.8092	8.48982	0.095525
Gm10644	0.265569	3.80917	8.48978	0.0955273
Gm29480	0.265028	3.80836	8.48972	0.095586
Hs3st3a1	0.263562	3.80619	8.48974	0.0957428
A330048O09Rik	0.263466	3.80604	8.48973	0.0957537
Apom	0.263403	3.80595	8.48973	0.0957606
Myh2	0.262981	3.80532	8.48974	0.0958061
D330050G23Rik	0.262959	3.80529	8.48972	0.0958082
Rin1	0.262918	3.80526	8.48979	0.0958098
Kcnj13	0.262812	3.8051	8.4898	0.0958213
Cks1brt	0.262118	3.80408	8.48979	0.0958958
Chchd3	0.798071	1.36367	8.56836	0.0960296
AI987944	0.524015	2.07036	8.50344	0.0967858
Nova1	1.12031	1.26434	8.9051	0.097062
Slc35f4	0.689978	1.55014	8.53104	0.0970849
Jph2	0.579198	1.7276	8.51383	0.0971181
Zfp874b	0.644263	1.62306	8.52262	0.0972744
Phf1	0.907506	1.23746	8.64763	0.0977292
Clstn2	0.933281	1.29295	8.63597	0.0981365
Col12a1	0.632468	1.58778	8.52375	0.098442
A430046D13Rik	0.714081	1.45817	8.54099	0.0984683
Zfp940	0.750034	1.44761	8.54896	0.0993677

## Sheet: LHb
Gene	logFC	unshrunk.logFC	logCPM	PValue
Sox1	2.27885	4.19744	8.58181	3.13171e-23
Rgmb	2.01788	2.22838	9.00079	7.99843e-17
Col2a1	2.01224	3.08332	8.61815	1.99671e-12
Nnat	1.48106	1.49072	11.5037	1.87116e-10
Gng8	2.35148	2.75228	8.82548	2.29592e-10
Gpr151	1.0629	7.11707	8.52711	2.4999e-10
Ddc	1.22602	3.94133	8.53856	8.04644e-09
Nr4a2	1.94925	2.14116	9.02774	1.31555e-08
Sema3d	1.11966	4.74025	8.5316	3.12073e-08
Irx2	1.77949	2.43754	8.66592	1.03986e-07
Etv1	2.09758	2.41704	8.85803	1.87949e-07
Nhlh2	1.7322	1.91137	9.0171	1.15324e-06
Kcnh5	0.908112	3.82139	8.53162	1.16196e-06
Lpar1	1.25732	2.83453	8.55735	1.38531e-06
Chst8	1.30114	2.92517	8.55801	1.40455e-06
Oprm1	0.967881	3.79811	8.53317	1.44866e-06
Scube1	1.404	2.74404	8.57186	2.51185e-06
Mme	1.10385	3.23636	8.54243	3.01626e-06
Amigo2	1.30944	2.78506	8.56277	4.1802e-06
Vangl1	1.49579	2.06033	8.66397	8.24563e-06
Ntng2	0.418151	1.44269e+08	8.52037	3.20546e-05
Dgkb	1.4298	2.21906	8.61661	3.50252e-05
Necab2	1.63064	1.76459	9.12872	3.67099e-05
Msi2	1.53537	1.5836	9.79687	4.82283e-05
Wscd1	1.39077	1.95028	8.65623	7.17995e-05
Cacna1i	1.29075	1.90361	8.63683	7.842e-05
Tll1	0.976504	2.86573	8.54329	0.00011402
Erbb4	1.42037	1.93459	8.67548	0.00013848
Gm12130	0.330616	1.44269e+08	8.51974	0.000262115
Gm40604	0.321934	1.44269e+08	8.51968	0.000268179
Klhl1	1.13734	2.33556	8.56792	0.000362895
Nptx2	1.27685	1.96296	8.62235	0.000370711
Prkcq	0.719088	2.82139	8.53412	0.000386358
Evc2	0.791339	2.72706	8.53805	0.000391613
Gngt2	0.478205	4.71826	8.52225	0.000442417
Stpg1	0.473079	4.14332	8.52299	0.000477618
Cbln2	1.43029	1.52948	9.23403	0.000511771
Vwa5b1	0.743191	2.61786	8.53747	0.000587977
Slit2	1.347	1.66222	8.76186	0.000647092
AC154507.3	0.622297	2.94693	8.53024	0.000715543
Syt6	1.52191	2.20364	8.64118	0.000762403
Col18a1	0.767795	2.85965	8.5354	0.000883725
Cytip	0.40692	5.40381	8.52106	0.000930849
Nppa	0.702569	2.64501	8.53551	0.000979727
Insrr	0.483845	4.16461	8.52299	0.00108596
Irx1	1.15141	1.96057	8.59924	0.00138396
Sytl2	0.956969	1.98209	8.56994	0.00153336
Cartpt	1.22213	2.40723	8.57327	0.00153628
6430573F11Rik	0.641367	2.57628	8.53418	0.00163397
Tac1	1.41873	2.23621	8.61293	0.00179281
Nrg1	1.03747	1.77848	8.59826	0.00184851
Pou4f1	1.66235	1.85461	8.97085	0.0022115
Gm16222	0.227382	1.44269e+08	8.51905	0.00252304
Gm26534	0.225987	1.44269e+08	8.51904	0.0025296
Nfam1	0.224952	1.44269e+08	8.51903	0.00253467
4930422M22Rik	0.223896	1.44269e+08	8.51903	0.00253926
Duox2	0.223352	1.44269e+08	8.51902	0.00254183
Gm4593	0.223352	1.44269e+08	8.51902	0.00254183
Gm38037	0.223008	1.44269e+08	8.51902	0.00254348
Npr1	0.317006	4.99603	8.52036	0.00262421
Gpx2	0.312359	4.98968	8.52033	0.00265566
Nrp2	1.47511	1.61641	9.06664	0.00278661
Elfn1	0.885855	1.9604	8.56339	0.00287164
Bves	0.537398	2.74155	8.52916	0.0033152
Dusp23	0.490499	2.82139	8.52756	0.00356541
Vstm2l	1.26584	1.45337	8.89677	0.00359707
Nos1	0.804455	2.38148	8.54353	0.0038691
Pde1a	0.992162	1.9394	8.57689	0.00422194
Calb1	1.34292	1.70991	8.72549	0.00528908
Kcnk9	1.12264	2.01424	8.58747	0.00531247
Sntg1	1.08774	1.49717	8.67681	0.00540063
Mertk	0.47148	3.7536	8.52366	0.0054278
Eps8l1	0.373782	3.40636	8.52303	0.00555626
Unc5d	1.19226	1.64881	8.66928	0.00578831
Gm48279	0.302287	3.99132	8.52098	0.00700759
Asb18	0.302287	3.99132	8.52094	0.00700759
Akain1	0.302299	3.99133	8.52109	0.00701056
Gm42726	0.302314	3.99135	8.52105	0.00701149
Slc17a8	0.791933	2.05807	8.55176	0.00739351
Syt17	1.09471	1.5385	8.66457	0.00741452
Gpr139	1.03815	1.78991	8.59684	0.00744293
Pxdc1	0.620151	2.08443	8.54067	0.00772227
Sorcs3	1.18562	1.47131	8.7625	0.00790911
Dpf3	0.8582	1.69408	8.57832	0.00850981
Ltbp1	0.507832	2.39525	8.53143	0.00888833
Htr5b	0.362717	3.08443	8.52368	0.00952352
Baiap3	0.846473	1.91385	8.56186	0.0109156
Adrb1	0.586015	2.12254	8.53784	0.0118051
Fgd5	0.798553	1.69757	8.56987	0.0118827
Ccdc81	0.370961	3.39792	8.52305	0.0122527
Ptgis	0.40743	2.55836	8.52694	0.0125849
Nwd2	1.32336	1.37881	9.58429	0.0133043
Tesc	1.16569	1.58961	8.6829	0.0135036
Pbx3	1.23555	1.55096	8.74652	0.0137537
Pcp4	1.26066	1.34293	9.28391	0.0145896
Pam	1.0853	1.36063	8.75538	0.0147649
Adora2b	0.291049	3.40636	8.52169	0.0149695
Olfr1124	0.291049	3.40636	8.52164	0.0149695
Cd164l2	0.520569	2.01404	8.53661	0.0164676
Ptprq	0.437532	3.6496	8.52362	0.017447
Kctd12	1.20217	1.35488	8.96094	0.0176616
Myzap	0.404846	2.55501	8.52677	0.0185864
Gm2694	0.852126	1.59323	8.58599	0.0187116
P2rx5	0.218442	4.41362	8.5197	0.0187441
Gm45641	0.217723	4.4126	8.51973	0.0187689
Gm26551	0.217031	4.41167	8.51973	0.0187918
Traf5	0.214654	4.40838	8.5197	0.0188724
Scn7a	0.212961	4.40608	8.51972	0.0189291
Tnr	1.07787	1.55178	8.65465	0.0189456
Dnah14	0.212163	4.40498	8.51966	0.0189562
F5	0.212101	4.40487	8.51969	0.018959
Ccdc94	0.211005	4.40332	8.51968	0.0189975
Avil	0.209311	4.40089	8.51967	0.0190581
Gm13373	0.20891	4.40035	8.51967	0.0190714
Gprc5a	0.208259	4.3994	8.51965	0.0190952
Vmn1r4	0.205685	4.39567	8.51965	0.0191886
Ttc22	0.346787	3.04841	8.52364	0.0192501
4833423E24Rik	0.297149	3.97376	8.521	0.0193207
Lrrc10b	0.706615	1.7013	8.55902	0.0193543
AC163040.1	0.340837	2.599	8.52502	0.022309
Gm13112	0.340837	2.599	8.52479	0.022309
Pmaip1	0.474463	2.04217	8.5338	0.0227725
Kif26a	0.889505	1.4818	8.60983	0.0229796
Gm3435	0.39578	2.67802	8.52617	0.0247805
Slc25a31	0.364592	3.38638	8.5229	0.0265147
Myadml2	0.279898	2.99132	8.52228	0.0266288
Cbx7	0.497873	1.87933	8.5377	0.0270048
Mab21l2	0.538059	2.16074	8.53505	0.0270569
Kctd8	0.888749	1.47537	8.60981	0.0273439
A930033H14Rik	0.340351	2.796	8.52431	0.0275147
Lcorl	1.08432	1.26056	8.87874	0.0275206
Adra1a	0.48865	2.13318	8.53326	0.0281768
Vwc2	0.664425	1.73205	8.55318	0.0295791
D830036C21Rik	0.119884	1.44269e+08	8.51838	0.0300565
Gm48882	0.119754	1.44269e+08	8.51838	0.0300602
Rfpl4b	0.119388	1.44269e+08	8.51838	0.0300708
Olfr107	0.119388	1.44269e+08	8.51838	0.0300708
Gm43720	0.119344	1.44269e+08	8.51838	0.0300721
Hsd3b2	0.11927	1.44269e+08	8.51838	0.0300743
Dsc1	0.11927	1.44269e+08	8.51838	0.0300743
Gm12580	0.119177	1.44269e+08	8.51838	0.030077
Smim6	0.119177	1.44269e+08	8.51838	0.030077
Gm26690	0.119111	1.44269e+08	8.51838	0.0300789
1700116B05Rik	0.119111	1.44269e+08	8.51838	0.0300789
Gm39312	0.119096	1.44269e+08	8.51838	0.0300793
Gm48853	0.119096	1.44269e+08	8.51838	0.0300793
BC046251	0.11901	1.44269e+08	8.51837	0.0300819
1700011D18Rik	0.11901	1.44269e+08	8.51837	0.0300819
Vsig2	0.11901	1.44269e+08	8.51837	0.0300819
4833445I07Rik	0.118936	1.44269e+08	8.51837	0.030084
Aox2	0.11889	1.44269e+08	8.51837	0.0300854
Il17re	0.11889	1.44269e+08	8.51837	0.0300854
A630014C17Rik	0.11889	1.44269e+08	8.51837	0.0300854
Olfr204	0.118851	1.44269e+08	8.51837	0.0300865
Gm26554	0.118727	1.44269e+08	8.51837	0.0300902
Gm47545	0.118727	1.44269e+08	8.51837	0.0300902
Gm43714	0.118706	1.44269e+08	8.51837	0.0300908
Cideb	0.118706	1.44269e+08	8.51837	0.0300908
Kcnh3	0.118706	1.44269e+08	8.51837	0.0300908
AC130815.2	0.118706	1.44269e+08	8.51837	0.0300908
Gm34302	0.118693	1.44269e+08	8.51837	0.0300912
Hist1h2ag	0.118693	1.44269e+08	8.51837	0.0300912
Gm3234	0.118693	1.44269e+08	8.51837	0.0300912
Mfsd13b	0.118688	1.44269e+08	8.51837	0.0300913
Mustn1	0.118688	1.44269e+08	8.51837	0.0300913
Gm47849	0.118658	1.44269e+08	8.51837	0.0300922
Gm4737	0.118658	1.44269e+08	8.51837	0.0300922
Gm26848	0.118643	1.44269e+08	8.51837	0.0300926
Mcoln2	0.118518	1.44269e+08	8.51837	0.0300963
Gm47735	0.118518	1.44269e+08	8.51837	0.0300963
Tmed6	0.118484	1.44269e+08	8.51837	0.0300973
Gm15775	0.118436	1.44269e+08	8.51837	0.0300987
Gm19301	0.118436	1.44269e+08	8.51837	0.0300987
Gm26765	0.118423	1.44269e+08	8.51837	0.0300991
Adh6b	0.11824	1.44269e+08	8.51837	0.0301046
Gm5475	0.11824	1.44269e+08	8.51837	0.0301046
Gm43077	0.118168	1.44269e+08	8.51837	0.0301067
Ffar2	0.118168	1.44269e+08	8.51837	0.0301067
6430628N08Rik	0.118092	1.44269e+08	8.51837	0.030109
1700039M15Rik	0.11809	1.44269e+08	8.51837	0.030109
Gm39129	0.118075	1.44269e+08	8.51837	0.0301095
Tmem253	0.118075	1.44269e+08	8.51837	0.0301095
Gm11534	0.118075	1.44269e+08	8.51837	0.0301095
Cnmd	0.116969	1.44269e+08	8.51836	0.0301427
Corin	0.116913	1.44269e+08	8.51836	0.0301444
Vmn1r5	0.116827	1.44269e+08	8.51836	0.030147
Napsa	0.116827	1.44269e+08	8.51836	0.030147
Mfsd4b3	0.116827	1.44269e+08	8.51836	0.030147
Ly96	0.116804	1.44269e+08	8.51836	0.0301477
Gm48427	0.116804	1.44269e+08	8.51836	0.0301477
Gm2379	0.116804	1.44269e+08	8.51836	0.0301477
Gm21981	0.116737	1.44269e+08	8.51836	0.0301497
Tor3a	0.116634	1.44269e+08	8.51836	0.0301529
Itgbl1	0.116586	1.44269e+08	8.51836	0.0301543
Upk2	0.116574	1.44269e+08	8.51836	0.0301547
Gm31219	0.116449	1.44269e+08	8.51836	0.0301585
Gm16160	0.116431	1.44269e+08	8.51836	0.0301591
Gm47106	0.116431	1.44269e+08	8.51836	0.0301591
Ush1g	0.116431	1.44269e+08	8.51836	0.0301591
6530409C15Rik	0.11636	1.44269e+08	8.51836	0.0301613
Tmem184a	0.116349	1.44269e+08	8.51836	0.0301616
Gm26562	0.116349	1.44269e+08	8.51836	0.0301616
Pla2g2c	0.116029	1.44269e+08	8.51836	0.0301714
Fabp1	0.116029	1.44269e+08	8.51836	0.0301714
Grin3b	0.116029	1.44269e+08	8.51836	0.0301714
Slc26a10	0.116029	1.44269e+08	8.51836	0.0301714
Gm16596	0.116029	1.44269e+08	8.51836	0.0301714
Psca	0.116029	1.44269e+08	8.51836	0.0301714
Gm29538	0.116029	1.44269e+08	8.51836	0.0301714
Trim21	0.116029	1.44269e+08	8.51836	0.0301714
Pbld1	0.116029	1.44269e+08	8.51836	0.0301714
Olfr975	0.116029	1.44269e+08	8.51836	0.0301714
Gm48832	0.116029	1.44269e+08	8.51836	0.0301714
Alox12e	0.116029	1.44269e+08	8.51836	0.0301714
Gm34237	0.116029	1.44269e+08	8.51836	0.0301714
Klkb1	0.116029	1.44269e+08	8.51836	0.0301714
Rnf183	0.116029	1.44269e+08	8.51836	0.0301714
Ms4a4b	0.116029	1.44269e+08	8.51836	0.0301714
4933424G06Rik	0.116029	1.44269e+08	8.51836	0.0301714
Slc23a3	0.116029	1.44269e+08	8.51836	0.0301714
Gm3985	0.116029	1.44269e+08	8.51836	0.0301714
4933430M04Rik	0.116029	1.44269e+08	8.51836	0.0301714
BC001981	0.116029	1.44269e+08	8.51836	0.0301714
4930544F09Rik	0.116029	1.44269e+08	8.51836	0.0301714
Tmem52b	0.116029	1.44269e+08	8.51836	0.0301714
Slc2a2	0.116029	1.44269e+08	8.51836	0.0301714
Gm26785	0.116029	1.44269e+08	8.51836	0.0301714
1700034P13Rik	0.116029	1.44269e+08	8.51836	0.0301714
Slc11a1	0.116029	1.44269e+08	8.51836	0.0301714
Wt1	0.116029	1.44269e+08	8.51836	0.0301714
Rab32	0.116029	1.44269e+08	8.51836	0.0301714
Gm47518	0.116029	1.44269e+08	8.51836	0.0301714
Kncn	0.116029	1.44269e+08	8.51836	0.0301714
Npy4r	0.116029	1.44269e+08	8.51836	0.0301714
Serpinb6c	0.116029	1.44269e+08	8.51836	0.0301714
4933427D06Rik	0.115676	1.44269e+08	8.51835	0.0301823
Gm26548	0.115551	1.44269e+08	8.51835	0.0301862
Agbl1	0.115551	1.44269e+08	8.51835	0.0301862
Gm44037	0.115358	1.44269e+08	8.51835	0.0301922
Slc26a5	0.11494	1.44269e+08	8.51835	0.0302053
9530046B11Rik	0.11494	1.44269e+08	8.51835	0.0302053
Gm15124	0.11494	1.44269e+08	8.51835	0.0302053
Gm31592	0.11494	1.44269e+08	8.51835	0.0302053
Tktl2	0.11494	1.44269e+08	8.51835	0.0302053
Olfr145	0.11494	1.44269e+08	8.51835	0.0302053
Gm28182	0.11494	1.44269e+08	8.51835	0.0302053
Gm15964	0.11494	1.44269e+08	8.51835	0.0302053
Slc28a1	0.114906	1.44269e+08	8.51835	0.0302064
Gm36423	0.114906	1.44269e+08	8.51835	0.0302064
Rbks	0.114866	1.44269e+08	8.51835	0.0302076
Alkal2	0.114866	1.44269e+08	8.51835	0.0302076
Dact2	0.114834	1.44269e+08	8.51835	0.0302086
Sfta2	0.114834	1.44269e+08	8.51835	0.0302086
Chit1	0.114714	1.44269e+08	8.51835	0.0302124
Gm32736	0.114714	1.44269e+08	8.51835	0.0302124
Adap2	0.114598	1.44269e+08	8.51835	0.0302161
A230005M16Rik	0.113331	1.44269e+08	8.51834	0.0302565
Gm13816	0.113331	1.44269e+08	8.51834	0.0302565
Dhrs2	0.113331	1.44269e+08	8.51834	0.0302565
Eqtn	0.113151	1.44269e+08	8.51834	0.0302623
Gm17660	0.113151	1.44269e+08	8.51834	0.0302623
Svs2	0.113139	1.44269e+08	8.51834	0.0302627
Gm42420	0.113139	1.44269e+08	8.51834	0.0302627
4933439N14Rik	0.113139	1.44269e+08	8.51834	0.0302627
5730437C11Rik	0.112941	1.44269e+08	8.51834	0.0302692
9930111J21Rik2	0.112941	1.44269e+08	8.51834	0.0302692
1700006E09Rik	0.112941	1.44269e+08	8.51834	0.0302692
Gm38353	0.112401	1.44269e+08	8.51833	0.0302868
Gm44210	0.112401	1.44269e+08	8.51833	0.0302868
Gm36737	0.112401	1.44269e+08	8.51833	0.0302868
Aldh8a1	0.112401	1.44269e+08	8.51833	0.0302868
5530401A14Rik	0.112401	1.44269e+08	8.51833	0.0302868
Gstm3	0.11234	1.44269e+08	8.51833	0.0302888
Kcnh6	0.11234	1.44269e+08	8.51833	0.0302888
Gm11733	0.11234	1.44269e+08	8.51833	0.0302888
Olfr1167	0.11192	1.44269e+08	8.51833	0.0303026
Ttc30a2	0.111823	1.44269e+08	8.51833	0.0303059
Slc22a8	0.33002	2.40636	8.52568	0.0315141
Col22a1	0.33002	2.40636	8.52551	0.0315141
Clec11a	0.33002	2.40636	8.52552	0.0315141
Zfp382	0.375692	2.14332	8.52878	0.0316007
Cnih3	0.725849	1.60984	8.56632	0.0369836
Crhr2	0.362263	3.08037	8.52365	0.0376061
Gm15477	0.268833	2.66939	8.52299	0.0421816
Gm6598	0.268833	2.66939	8.52291	0.0421816
Prkd1	0.268833	2.66939	8.52288	0.0421816
Ndst4	0.765655	1.62861	8.57058	0.0427626
Lacc1	0.319284	2.23643	8.52622	0.0427858
Nrsn2	0.819111	1.35904	8.61119	0.04394
Grk4	0.47259	1.7063	8.53976	0.0446606
Vsig10	0.206266	3.41243	8.52036	0.0447892
Gm45708	0.206198	3.41234	8.52036	0.0447942
P3h2	0.206089	3.41214	8.5204	0.0448053
Tmem114	0.340408	2.4284	8.52547	0.0448432
Pagr1a	0.2052	3.41112	8.52029	0.0448631
Rapsn	0.205179	3.4111	8.52028	0.0448644
Hist1h2bj	0.204592	3.41028	8.52029	0.0449108
Fuom	0.786758	1.36612	8.60142	0.0449242
Ccdc87	0.204031	3.40947	8.52032	0.044957
Lmcd1	0.203811	3.40896	8.52033	0.0449863
Tnfrsf11b	0.203093	3.40804	8.52035	0.0450379
Gm44647	0.202559	3.40798	8.5202	0.0450417
Gm43154	0.202285	3.40758	8.52022	0.0450641
Ak9	0.202487	3.40719	8.52037	0.0450861
Gm15478	0.201882	3.40666	8.52022	0.0451164
Slc3a1	0.201987	3.40651	8.52038	0.045125
Gm45184	0.201479	3.40584	8.52036	0.0451632
Kcnj8	0.200787	3.40489	8.52032	0.0452172
Gm47113	0.20061	3.40464	8.52033	0.0452321
Aurkc	0.200428	3.40436	8.52034	0.0452476
Duxbl3	0.200402	3.40434	8.52034	0.0452487
D630003M21Rik	0.199372	3.40287	8.52033	0.0453332
2310026L22Rik	0.199041	3.40229	8.52037	0.0453672
1700024G13Rik	0.198934	3.40207	8.52033	0.04538
Prps1l3	0.198647	3.40165	8.52034	0.0454043
Thpo	0.19795	3.40081	8.52034	0.0454517
Gm21269	0.192205	3.39249	8.5203	0.0459333
9330158H04Rik	0.505146	1.98574	8.53653	0.0464465
Gmnn	0.311622	2.37229	8.52543	0.04819
Kcnmb4	0.795729	1.3568	8.60625	0.0482125
Dnah7a	0.462807	1.65147	8.54053	0.0500946
4930447C04Rik	0.469113	1.70209	8.53977	0.0502318
Cacng5	0.466703	1.74134	8.53899	0.0504073
Neurl2	0.354915	1.92093	8.53014	0.0512881
Wif1	0.869213	1.60467	8.58802	0.0519021
Vat1l	0.993689	1.2747	8.73359	0.0522278
Gm17322	0.273218	2.97016	8.52231	0.0533854
Muc3a	0.274567	2.97269	8.52234	0.0537738
Jag1	0.720783	1.41321	8.58161	0.0547263
Gm5141	0.308627	2.08443	8.52679	0.0562149
Fstl1	0.784722	1.43659	8.5924	0.0566536
Cage1	0.42642	1.68997	8.53714	0.0569001
Edn1	0.427377	2.08256	8.53147	0.0607738
F730016J06Rik	0.257852	2.40636	8.52371	0.0612482
Gm19412	0.257851	2.40636	8.52371	0.0612482
Gm3252	0.257852	2.40636	8.52346	0.0612482
Trf	0.257851	2.40636	8.52347	0.0612482
Tep1	0.350004	1.91343	8.53005	0.0620985
Mcc	0.693796	1.39183	8.57915	0.063293
Kcnk13	0.344639	1.82139	8.53056	0.0634497
Ccdc171	0.344639	1.82139	8.53077	0.0634497
Entpd1	0.344638	1.82139	8.53078	0.0634498
Dis3l	0.61	1.39936	8.56577	0.0700863
Oma1	0.298049	1.94693	8.52746	0.0718502
Cfap126	0.298048	1.94693	8.52745	0.0718502
Tead3	0.298048	1.94693	8.52752	0.0718502
Ccdc163	0.314706	2.09536	8.52696	0.0741444
Plpp4	0.740262	1.38151	8.58956	0.074753
Gm10457	0.354579	3.04718	8.52365	0.0749825
Cadps2	0.820865	1.36635	8.612	0.075523
Gm29502	0.190861	2.82165	8.52091	0.0770044
Folh1	0.1901	2.82084	8.52093	0.0770209
Slc5a11	0.190268	2.82102	8.52093	0.077025
Gm6712	0.190353	2.82111	8.52096	0.0770568
Cyp4x1os	0.190581	2.82135	8.52095	0.0770576
Tnfrsf8	0.190814	2.82159	8.52096	0.0770596
AI839979	0.18982	2.82054	8.52098	0.0770642
Togaram2	0.190975	2.82177	8.52099	0.0770799
Hk1os	0.190481	2.82124	8.52098	0.0770859
Fgf3	0.190117	2.82085	8.52099	0.0770908
Gm31152	0.190158	2.8209	8.52099	0.0770969
Gm26802	0.190245	2.82099	8.52101	0.077117
Gm38165	0.190958	2.82175	8.52103	0.0771349
Dnah5	0.334434	1.72828	8.53144	0.0772036
Tagln2	0.68538	1.32482	8.58454	0.07843
Yjefn3	0.597052	1.35499	8.56706	0.0799359
Gpank1	0.579598	1.35846	8.56349	0.0804718
BC051142	0.367535	1.599	8.53518	0.0811706
Gm49353	0.246953	2.18396	8.52432	0.0829517
Gm10638	0.246953	2.18396	8.52421	0.0829517
Cfap45	0.246953	2.18396	8.52423	0.0829517
Fam46a	0.852965	1.32224	8.63181	0.0830636
Rida	0.403527	1.56486	8.53844	0.0845412
Thsd7a	1.03394	1.14954	9.02679	0.0846016
Stox1	0.397786	1.51327	8.53916	0.0846872
Zfp58	0.425544	1.45216	8.54299	0.0879483
Zfp964	0.287547	1.82139	8.52809	0.089701
Tmeff2	0.925789	1.18107	8.74041	0.0918686
1700029J07Rik	0.324301	1.64082	8.53205	0.0925588
4921507P07Rik	0.324301	1.64082	8.53198	0.0925589
Galnt16	0.88642	1.17334	8.71186	0.093125
5033417F24Rik	0.2565	2.40267	8.52358	0.0946828
Snhg10	0.393931	1.50873	8.53895	0.095378
Cdh22	0.740204	1.24918	8.60987	0.0964709
Arpin	0.388318	1.45882	8.53958	0.0971394
Cdh10	0.838593	1.194	8.66752	0.0980327
Irx6	0.250018	2.38155	8.52369	0.0995703
Azin2	0.358491	1.53293	8.53566	0.0999103

## Sheet: MD
Gene	logFC	unshrunk.logFC	logCPM	PValue
Ldb2	2.33455	2.91197	8.72932	1.13069e-45
Fign	2.22344	2.32584	9.53796	5.0594e-37
Snx10	1.60488	1.79783	8.94935	6.71167e-16
Col25a1	1.88566	2.27268	8.76601	1.26369e-15
Lhx9	1.54079	1.60689	9.57263	1.13486e-13
Necab1	1.59922	2.08833	8.6614	1.9499e-12
Gbx2	1.62782	2.15162	8.65066	8.39213e-12
Rflnb	1.59868	2.02728	8.689	8.5413e-11
Cdh4	1.88737	2.07829	9.03552	1.25799e-10
Tacr3	0.996557	3.35576	8.47162	9.66381e-09
Spock3	1.58555	1.76897	8.96609	9.88048e-09
AI593442	1.43789	1.53121	9.27182	5.71767e-08
Rbp4	0.672022	4.31768	8.45571	1.13943e-07
Nek7	1.35889	1.74832	8.67544	2.58556e-07
Ntf3	0.738338	3.43868	8.46072	5.03048e-07
Flrt1	1.247	1.90753	8.57124	1.05339e-06
Slc17a8	1.17325	2.68444	8.49544	2.2372e-06
Shisa9	1.3405	1.58724	8.79167	2.48208e-06
Pde4b	1.29633	1.53645	8.79122	4.55098e-06
Thrb	0.959474	2.42411	8.48667	1.14343e-05
Rnd2	1.21581	1.6655	8.6247	2.07204e-05
Plcb1	1.29785	1.61381	8.7156	2.12894e-05
Pdzrn3	1.04142	2.01314	8.51498	2.27425e-05
Myzap	0.51785	3.61728	8.45382	2.42571e-05
Plekhs1	0.238832	1.44269e+08	8.44575	0.000117123
Gm12976	0.238832	1.44269e+08	8.44571	0.000117123
Fbln1	1.09624	1.59845	8.59278	0.000145679
Kcnab1	0.930799	2.0536	8.49849	0.000147435
A230077H06Rik	0.98454	1.78869	8.52627	0.000198306
Rarb	0.450034	3.15164	8.45347	0.000244813
Mylk	1.35109	1.73087	8.68035	0.000248953
Itgae	0.337168	4.14208	8.44876	0.000257264
Chst11	1.08062	1.59762	8.58502	0.000279398
Sema3a	0.802295	2.32131	8.47729	0.000307572
D030045P18Rik	0.270548	4.73605	8.44704	0.00037225
Cidea	0.773197	2.20618	8.47819	0.00038104
4930455G09Rik	0.438491	2.9287	8.45382	0.000402523
Gm14399	0.301091	3.95844	8.44821	0.000465617
Pif1	0.386362	3.15109	8.45171	0.000476462
Crybg1	0.355206	3.70493	8.44974	0.000515023
Gpc5	0.772682	2.02658	8.48406	0.000550506
Adad2	0.191934	1.44269e+08	8.4452	0.000557033
Krt26	0.18943	1.44269e+08	8.44516	0.0005616
Ptgfr	0.406833	3.01775	8.45267	0.00060033
Epha6	0.703844	2.05025	8.47772	0.000700815
Grm1	1.1842	1.41762	8.77035	0.000700874
Bco1	0.251025	1.44269e+08	8.44587	0.000744412
Kitl	1.26642	1.2829	10.7547	0.000800084
Drd2	0.796324	1.98934	8.48737	0.000858537
Rgs6	1.11246	1.50656	8.63522	0.00111413
Rftn1	0.930377	1.59565	8.53867	0.00117311
Hacl1	0.31916	3.15109	8.44986	0.00133488
Chst1	1.16939	1.24237	9.30807	0.00166839
Gpr176	0.729929	1.84555	8.48678	0.00167715
Sema3e	0.792433	1.8249	8.49519	0.00186203
Tmem114	0.385598	2.77533	8.45334	0.00189553
Anks1b	1.14099	1.22538	9.20248	0.00202637
Vstm2b	1.12599	1.36147	8.75887	0.00213487
Grm8	1.03555	1.52585	8.5874	0.00219015
Slfn9	0.151293	1.44269e+08	8.44468	0.00242843
AC127341.5	0.147285	1.44269e+08	8.44463	0.00245198
Gm32834	0.146057	1.44269e+08	8.44461	0.00246059
Abca12	0.144208	1.44269e+08	8.44459	0.0024719
Lgals3bp	0.346485	2.99721	8.45114	0.00277913
Gm4319	0.307876	2.82916	8.45068	0.00300104
Gm26705	0.226755	4.47446	8.44634	0.00315094
Krt19	0.967185	1.88673	8.51373	0.00322093
Trpc3	1.02509	1.43008	8.61467	0.0039526
Popdc3	0.247529	3.15109	8.44815	0.00432286
9430002A10Rik	0.306621	2.8276	8.45049	0.00434145
Erich3	0.61121	1.80714	8.47709	0.00440285
Zfp809	0.472487	2.06652	8.46228	0.00570264
Morc1	0.182476	4.15109	8.44577	0.00578914
Tpcn2	0.182476	4.15109	8.44581	0.00578914
Prdm6	0.182476	4.15109	8.44585	0.00578914
AC124739.1	0.182476	4.15109	8.44574	0.00578915
Cdkn2b	0.182476	4.15109	8.4458	0.00578915
Gm49169	0.182476	4.15109	8.44577	0.00578915
Nos1	0.412883	2.35867	8.45671	0.00608167
Galnt4	0.411612	2.15374	8.45826	0.00632309
Gpc2	0.311626	2.49296	8.45203	0.00643994
Palm3	0.636408	1.7251	8.48207	0.00670305
Inhbb	0.682289	1.70546	8.48781	0.00810679
Mef2c	1.11907	1.24634	8.97994	0.00813154
Tagln	0.340501	2.30097	8.45402	0.00824716
Cdhr1	0.7315	1.58123	8.50159	0.00832318
Hykk	0.31432	2.32101	8.45283	0.00839153
Ppp3r2	0.333496	2.29142	8.45406	0.00845899
Tmem72	0.447953	2.0596	8.46108	0.00850181
Gfra3	0.236156	2.73605	8.44871	0.00967797
Slc35d3	0.236156	2.73605	8.44867	0.00967797
Mki67	0.412954	1.95845	8.46061	0.00997051
Ripk4	0.323273	2.3348	8.45291	0.0102813
Tmeff2	1.00395	1.28499	8.68403	0.01062
Rab40b	0.647202	1.58077	8.4904	0.0106424
Fstl3	0.285569	2.34374	8.45179	0.0106562
Gpr157	0.285569	2.34374	8.45161	0.0106562
Cacna1s	0.422925	2.05095	8.45995	0.010774
Stc1	0.665481	1.57614	8.49305	0.0109842
Igsf21	1.0782	1.2341	8.87817	0.0113034
Slitrk6	0.997581	1.28698	8.67536	0.0113424
Tmem154	0.103304	1.44269e+08	8.44409	0.0120118
Exoc3l2	0.102879	1.44269e+08	8.44409	0.0120202
Slc34a2	0.101695	1.44269e+08	8.44407	0.0120444
Xkr7	0.101596	1.44269e+08	8.44407	0.0120464
C030047K22Rik	0.101378	1.44269e+08	8.44407	0.012051
Gm31409	0.101313	1.44269e+08	8.44407	0.0120519
Atp6v1g3	0.101122	1.44269e+08	8.44406	0.012056
Gm47359	0.101054	1.44269e+08	8.44406	0.012057
A430057M04Rik	0.101047	1.44269e+08	8.44406	0.0120572
2700046A07Rik	0.100907	1.44269e+08	8.44406	0.0120601
Spag17os	0.100108	1.44269e+08	8.44405	0.0120768
Cyp4f17	0.0997485	1.44269e+08	8.44405	0.0120846
Tmem140	0.099727	1.44269e+08	8.44405	0.0120851
Qrich2	0.0996555	1.44269e+08	8.44405	0.0120866
Ccdc178	0.0996281	1.44269e+08	8.44405	0.0120872
Gm15234	0.099338	1.44269e+08	8.44404	0.0120954
Gm9465	0.0992816	1.44269e+08	8.44404	0.0120963
Fcna	0.0987594	1.44269e+08	8.44403	0.0121053
C2	0.0986035	1.44269e+08	8.44403	0.0121102
AC140186.1	0.0981626	1.44269e+08	8.44403	0.0121201
Iqcf1	0.0981422	1.44269e+08	8.44403	0.0121204
Armc7	0.600987	1.63684	8.48256	0.0121544
Otos	0.0961306	1.44269e+08	8.444	0.0121636
Gm17203	0.0953522	1.44269e+08	8.44399	0.0121814
Gdnf	0.0952899	1.44269e+08	8.44399	0.0121828
Zfp521	0.917986	1.39402	8.57512	0.0129416
Mdh1b	0.204165	2.88806	8.44754	0.0129765
Gm31513	0.204166	2.88806	8.44756	0.0129765
Lamb3	0.453008	1.77996	8.46587	0.0143534
Grik2	1.09526	1.18709	9.13848	0.0147819
Adrb1	0.453569	1.8341	8.46498	0.0160136
Ccdc130	0.468068	1.74037	8.46762	0.016791
Vwc2l	0.750443	1.43753	8.5184	0.0170004
Adra1b	0.743958	1.51312	8.51015	0.017201
Fkbp1b	0.915707	1.27045	8.62038	0.0175768
Rhoh	0.406573	1.94709	8.46054	0.0178995
Rsph3b	0.170921	3.15109	8.44646	0.0180266
Spag8	0.170921	3.15109	8.44635	0.0180266
Gm42918	0.170921	3.15109	8.44643	0.0180266
Nbl1	0.425415	1.88699	8.46224	0.0183606
Loxl2	0.224872	2.41412	8.44938	0.0186087
Bpifb1	0.224872	2.41412	8.4494	0.0186087
S100a7a	0.224872	2.41412	8.44934	0.0186087
Stat4	0.224872	2.41412	8.44932	0.0186087
Clic5	0.224872	2.41412	8.44926	0.0186087
Fgf10	0.224872	2.41412	8.44925	0.0186087
Kctd21	0.224872	2.41412	8.44914	0.0186087
Sobp	1.06675	1.12538	9.40184	0.0190467
Tubb6	0.321754	2.0155	8.45531	0.019179
Zfp189	0.51171	1.69072	8.47212	0.0194795
Sgo2b	0.216248	2.92673	8.44761	0.02136
Col5a2	0.650568	1.58617	8.49047	0.0215502
Igkc	0.189192	4.19257	8.44584	0.022188
Cpne4	1.04362	1.21953	8.83156	0.0223823
Depdc1b	0.139768	3.74109	8.44527	0.0225324
Ptpn20	0.198978	2.87264	8.44755	0.0225439
Fbp2	0.139288	3.74038	8.44528	0.022558
Ephb3	0.835121	1.33705	8.55961	0.0225591
2210011C24Rik	0.138588	3.73942	8.44531	0.0225927
C130021I20Rik	0.138337	3.73901	8.44527	0.0226076
Gimap1	0.137941	3.73847	8.44523	0.0226273
Tomm6os	0.137156	3.73738	8.44524	0.0226666
Gpr35	0.137061	3.73703	8.44524	0.0226797
Fgl1	0.134794	3.73394	8.4452	0.0227922
Epcam	0.321702	2.01664	8.45511	0.0228349
Tead4	0.134061	3.73261	8.4452	0.0228411
Guca1a	0.131759	3.72921	8.44523	0.0229662
Ccl24	0.13143	3.72874	8.44518	0.0229833
Gm26778	0.458567	1.72758	8.46713	0.023093
Chst2	1.10909	1.1756	9.34326	0.0232335
Shisa6	0.6964	1.44271	8.50749	0.0236152
Col8a1	0.352348	1.82881	8.45876	0.023616
Mgat4c	1.09796	1.17411	9.24602	0.0243744
Ethe1	0.705337	1.38128	8.5155	0.0255545
Gm5602	0.192793	2.47302	8.44824	0.0261926
9030624G23Rik	0.192793	2.47302	8.44819	0.0261927
Proscos	0.192793	2.47302	8.44811	0.0261927
Phyhip	0.519966	1.52648	8.47851	0.0277709
Epha3	1.01024	1.17604	8.83636	0.0280198
Fam131b	0.990853	1.17825	8.78845	0.028506
Rbp1	0.540221	1.58173	8.478	0.0291355
Cckbr	0.330467	1.80855	8.45769	0.0295181
Cd44	0.523695	1.59486	8.47582	0.02977
Zyx	0.943174	1.20518	8.68669	0.0301293
Tcaf2	0.487571	1.58737	8.47334	0.0302646
Cyp2s1	0.281741	1.86158	8.45462	0.0311981
Gm29325	0.281741	1.86158	8.45457	0.0311981
Gm47033	0.981699	1.24922	8.68815	0.0312035
E2f7	0.480829	1.54477	8.47389	0.0319061
Gzmm	0.213676	2.15109	8.45003	0.0320388
Clstn2	0.936022	1.25487	8.6417	0.0328872
S100a10	0.99037	1.18516	8.77649	0.0329515
Wfdc2	0.331813	1.81184	8.45761	0.0334273
Zbtb7c	0.421632	1.59344	8.46756	0.033913
Phtf1os	0.289786	1.87371	8.45485	0.0350225
Agpat2	0.279593	1.85872	8.45451	0.0356221
Tmem132c	0.844419	1.25784	8.58543	0.0378023
Zfp804b	0.592676	1.44643	8.49025	0.0389002
Srp54b	0.159458	2.56613	8.44699	0.0390199
Gm16751	0.159458	2.56613	8.44696	0.0390199
Cd274	0.159457	2.56613	8.44689	0.0390199
Ap1m2	0.159458	2.56613	8.44692	0.0390199
Gm10457	0.418698	2.61013	8.45506	0.041
Glcci1	0.513211	1.43855	8.48118	0.0418027
Gca	0.412786	1.53783	8.46792	0.041845
Mb21d1	0.253791	1.95967	8.45269	0.0419057
Svil	0.604115	1.38783	8.49728	0.0427266
Rgs3	0.996874	1.13996	8.88417	0.0428579
Kif19a	0.271042	1.73605	8.45512	0.044102
Zfp599	0.472078	1.4404	8.47662	0.0449953
Jph2	0.376376	1.53442	8.465	0.0457572
Clcn1	0.392509	1.60789	8.46482	0.0457885
Tedc1	0.312447	1.69828	8.45822	0.0458646
Hcrtr2	0.618702	1.36055	8.50127	0.0460162
Upb1	0.181509	2.15109	8.44879	0.0460658
Ddx4	0.181509	2.15109	8.44875	0.0460658
Cox7b2	0.181509	2.15109	8.44865	0.0460658
Vil1	0.181508	2.15109	8.44874	0.0460658
Adcy5	0.895493	1.18035	8.65861	0.0463429
Mb21d2	0.930725	1.18884	8.68605	0.0469601
Capn1	0.729884	1.26531	8.53882	0.0475544
Emid1	0.389997	1.50709	8.46659	0.0475705
2810459M11Rik	0.603454	1.31615	8.50285	0.0496923
Kcnab2	0.612082	1.33914	8.50164	0.0501581
Hspa1l	0.202566	1.9287	8.4506	0.050711
Gm26859	0.202566	1.9287	8.45058	0.050711
Haus4	0.202566	1.9287	8.45061	0.050711
Parp10	0.285558	1.66159	8.45689	0.0513996
Vcan	1.05878	1.15547	9.09112	0.0516994
Tll1	0.344783	1.59966	8.46165	0.0528257
Piezo2	0.52524	1.54897	8.47891	0.0528871
Syt7	1.0473	1.08877	9.64654	0.054992
Fancg	0.581271	1.33143	8.49752	0.0560441
Gm10643	0.254302	1.83245	8.45359	0.0565579
Gal	0.759414	1.32294	8.53776	0.0572099
Lrrc10b	0.550949	1.37869	8.48941	0.0576594
Gm8773	0.484524	1.37849	8.48076	0.0581874
Etfbkmt	0.442687	1.54325	8.47003	0.0586485
Gpc6	0.885563	1.17031	8.65587	0.059221
Gm9888	0.124724	2.73599	8.44569	0.0595396
Txk	0.124753	2.73602	8.44573	0.0595912
Pdzrn4	0.899575	1.18515	8.6577	0.0595913
Gm16054	0.124746	2.73601	8.44579	0.0596158
Col8a2	0.12481	2.73608	8.44579	0.0596242
Zbbx	0.124729	2.736	8.44583	0.0596343
A830092H15Rik	0.12476	2.73603	8.44582	0.0596357
Carlr	0.124853	2.73613	8.44583	0.0596504
Gm13052	0.124923	2.7362	8.44583	0.0596538
Ldlrap1	0.125048	2.73633	8.44582	0.0596557
Taf9	0.124954	2.73623	8.44585	0.0596667
Ncaph	0.12507	2.73635	8.44585	0.0596707
Cfc1	0.124973	2.73625	8.44586	0.0596748
2600006K01Rik	0.125387	2.73668	8.44586	0.0596835
Gm39302	0.12538	2.73668	8.4459	0.0597037
Fam124a	0.904836	1.13721	8.70655	0.0600867
Lpar1	0.447324	1.43786	8.47393	0.0614247
Plch1	0.633982	1.28188	8.51183	0.0617383
Dysf	0.295117	1.52306	8.45933	0.0646392
Card10	0.295117	1.52306	8.45945	0.0646392
Tmem132d	0.468003	1.35575	8.47936	0.0648032
Arhgap24	0.68292	1.24901	8.52824	0.0652513
Gm3693	0.214697	1.77463	8.45223	0.0653584
Gm48283	0.177335	2.14027	8.44877	0.0656903
Cdc42ep5	0.233414	1.6791	8.4539	0.0658496
Klhl21	0.311442	1.48812	8.46105	0.066445
Jakmip3	0.610863	1.26546	8.50844	0.0665821
Nmrk1	0.292174	1.51955	8.45929	0.0684154
Slco4c1	0.604022	1.27975	8.50644	0.0699551
Cfap52	0.148085	2.15109	8.44773	0.0703146
Runx2	0.148085	2.15109	8.44769	0.0703146
Enpp3	0.148085	2.15109	8.4477	0.0703146
Scube2	0.148085	2.15109	8.44759	0.0703146
Glyctk	0.148085	2.15109	8.44754	0.0703147
Prr15	0.148085	2.15109	8.44755	0.0703147
Prlr	0.63531	1.29696	8.50942	0.0710288
Gm38134	0.0530151	1.44269e+08	8.44349	0.0711573
Sstr4	0.0528324	1.44269e+08	8.44349	0.0711689
Nkx3-1	0.0528324	1.44269e+08	8.44349	0.0711689
Gm15351	0.0528008	1.44269e+08	8.44349	0.071171
Gm12050	0.0527885	1.44269e+08	8.44349	0.0711717
Olfr324	0.0527714	1.44269e+08	8.44349	0.0711728
Tlr5	0.052756	1.44269e+08	8.44349	0.0711738
Tecta	0.052756	1.44269e+08	8.44349	0.0711738
Oxgr1	0.0526806	1.44269e+08	8.44349	0.0711787
Slc47a2	0.0526806	1.44269e+08	8.44349	0.0711787
Rgs13	0.0526744	1.44269e+08	8.44349	0.0711791
Gm12153	0.0526718	1.44269e+08	8.44349	0.0711793
Ttll2	0.0526684	1.44269e+08	8.44349	0.0711795
Gm9754	0.0526663	1.44269e+08	8.44349	0.0711796
4933417E11Rik	0.0526414	1.44269e+08	8.44349	0.0711812
Gpr152	0.0526234	1.44269e+08	8.44349	0.0711824
Lmntd2	0.0526231	1.44269e+08	8.44349	0.0711824
Gm44317	0.0525964	1.44269e+08	8.44349	0.0711841
Gm26815	0.0525964	1.44269e+08	8.44349	0.0711841
Wt1	0.0525932	1.44269e+08	8.44349	0.0711843
Slc52a3	0.0525932	1.44269e+08	8.44349	0.0711843
Gm11455	0.0525932	1.44269e+08	8.44349	0.0711843
Antxr2	0.0525932	1.44269e+08	8.44349	0.0711843
Gm10069	0.0525932	1.44269e+08	8.44349	0.0711843
AW495222	0.0525932	1.44269e+08	8.44349	0.0711843
Gm5907	0.0525678	1.44269e+08	8.44349	0.071186
Zfp750	0.0525678	1.44269e+08	8.44349	0.071186
Il1rl1	0.0525434	1.44269e+08	8.44349	0.0711875
Krt25	0.052538	1.44269e+08	8.44349	0.0711879
Uox	0.0525374	1.44269e+08	8.44349	0.0711879
Gm26679	0.0525374	1.44269e+08	8.44349	0.0711879
Ermap	0.0525261	1.44269e+08	8.44349	0.0711887
Gm44987	0.0525073	1.44269e+08	8.44349	0.0711899
Rslcan18	0.0525073	1.44269e+08	8.44349	0.0711899
Gm30159	0.0524979	1.44269e+08	8.44349	0.0711905
Gm10570	0.0524895	1.44269e+08	8.44349	0.071191
Gm47136	0.0524721	1.44269e+08	8.44349	0.0711922
Olfr56	0.0524721	1.44269e+08	8.44349	0.0711922
Gm45321	0.0524493	1.44269e+08	8.44349	0.0711937
Gm14005	0.0524485	1.44269e+08	8.44349	0.0711937
Frk	0.0524485	1.44269e+08	8.44349	0.0711937
Gm35722	0.0524485	1.44269e+08	8.44349	0.0711937
Olfr1432	0.0524485	1.44269e+08	8.44349	0.0711937
Gm7879	0.0524397	1.44269e+08	8.44349	0.0711943
Gm15890	0.0524022	1.44269e+08	8.44349	0.0711967
Adap2	0.0524022	1.44269e+08	8.44349	0.0711967
Nkx6-3	0.0523935	1.44269e+08	8.44349	0.0711973
Gm26669	0.0523935	1.44269e+08	8.44349	0.0711973
Tmem184a	0.0523788	1.44269e+08	8.44349	0.0711982
Scnn1g	0.0523788	1.44269e+08	8.44349	0.0711982
Gm8113	0.0523788	1.44269e+08	8.44349	0.0711982
Gm5105	0.0523734	1.44269e+08	8.44349	0.0711986
Nlrp10	0.0523734	1.44269e+08	8.44349	0.0711986
Orm1	0.0523699	1.44269e+08	8.44349	0.0711988
Gm16174	0.0523699	1.44269e+08	8.44349	0.0711988
4930516K23Rik	0.0523699	1.44269e+08	8.44349	0.0711988
Gm10754	0.0523331	1.44269e+08	8.44349	0.0712012
Gm3235	0.0523331	1.44269e+08	8.44349	0.0712012
Gm34081	0.0523331	1.44269e+08	8.44349	0.0712012
Ctcflos	0.0523275	1.44269e+08	8.44349	0.0712016
Gm49291	0.0523275	1.44269e+08	8.44349	0.0712016
Rsg1	0.0523038	1.44269e+08	8.44349	0.0712031
F2rl1	0.0523038	1.44269e+08	8.44349	0.0712031
Spic	0.0522838	1.44269e+08	8.44349	0.0712044
Gsdma	0.0522838	1.44269e+08	8.44349	0.0712044
Tgm1	0.0522627	1.44269e+08	8.44348	0.0712058
Gm32742	0.0522627	1.44269e+08	8.44348	0.0712058
Gm31557	0.0522623	1.44269e+08	8.44348	0.0712059
Gm29538	0.0522538	1.44269e+08	8.44348	0.0712064
Tfec	0.0522538	1.44269e+08	8.44348	0.0712064
D030068K23Rik	0.0522538	1.44269e+08	8.44348	0.0712064
Rpl39l	0.0522538	1.44269e+08	8.44348	0.0712064
Gm595	0.0522086	1.44269e+08	8.44348	0.0712094
Gm47237	0.0522086	1.44269e+08	8.44348	0.0712094
Gm48116	0.0522086	1.44269e+08	8.44348	0.0712094
Gm48747	0.0522086	1.44269e+08	8.44348	0.0712094
Gm11844	0.0521913	1.44269e+08	8.44348	0.0712105
Tph1	0.0521913	1.44269e+08	8.44348	0.0712105
Gm39566	0.0521913	1.44269e+08	8.44348	0.0712105
C1ra	0.0521652	1.44269e+08	8.44348	0.0712122
1810062O18Rik	0.0521652	1.44269e+08	8.44348	0.0712122
Pou4f3	0.0521364	1.44269e+08	8.44348	0.0712141
Fgr	0.0521227	1.44269e+08	8.44348	0.071215
2810425M01Rik	0.0521227	1.44269e+08	8.44348	0.071215
Pm20d2	0.0521216	1.44269e+08	8.44348	0.0712151
1700055D18Rik	0.0521216	1.44269e+08	8.44348	0.0712151
Parp9	0.0521048	1.44269e+08	8.44348	0.0712162
Clec2h	0.052076	1.44269e+08	8.44348	0.0712181
2610204G07Rik	0.052076	1.44269e+08	8.44348	0.0712181
4930458D05Rik	0.0520748	1.44269e+08	8.44348	0.0712182
CT030190.1	0.0520748	1.44269e+08	8.44348	0.0712182
Mogat2	0.0520658	1.44269e+08	8.44348	0.0712188
4930415O20Rik	0.0520658	1.44269e+08	8.44348	0.0712188
Gm43403	0.0520619	1.44269e+08	8.44348	0.071219
Ccdc105	0.0520364	1.44269e+08	8.44348	0.0712207
Oxct2b	0.0520244	1.44269e+08	8.44348	0.0712215
Gm11715	0.0520244	1.44269e+08	8.44348	0.0712215
T	0.0520244	1.44269e+08	8.44348	0.0712215
Lcn11	0.0519631	1.44269e+08	8.44348	0.0712255
Spata19	0.0515653	1.44269e+08	8.44348	0.0712521
Olfr464	0.0515653	1.44269e+08	8.44348	0.0712521
Pyy	0.0515653	1.44269e+08	8.44348	0.0712521
Gm17518	0.0515653	1.44269e+08	8.44348	0.0712521
Tmem233	0.0515491	1.44269e+08	8.44348	0.0712532
Ccdc154	0.051522	1.44269e+08	8.44348	0.071255
Ckm	0.05152	1.44269e+08	8.44348	0.0712551
Gm37753	0.05152	1.44269e+08	8.44348	0.0712551
Tectb	0.0515094	1.44269e+08	8.44348	0.0712558
Olfr77	0.0514986	1.44269e+08	8.44348	0.0712566
BC046251	0.0514939	1.44269e+08	8.44348	0.0712569
Platr5	0.0514879	1.44269e+08	8.44348	0.0712573
5033426E14Rik	0.0514832	1.44269e+08	8.44348	0.0712576
Gm47851	0.0514832	1.44269e+08	8.44348	0.0712576
Bloc1s6os	0.0514794	1.44269e+08	8.44348	0.0712579
Gm37422	0.0514787	1.44269e+08	8.44348	0.0712579
Rsf1os2	0.051459	1.44269e+08	8.44347	0.0712592
Gm31812	0.0514584	1.44269e+08	8.44347	0.0712593
Gm10160	0.0514556	1.44269e+08	8.44347	0.0712595
Mmp12	0.0514556	1.44269e+08	8.44347	0.0712595
Gm47117	0.0514556	1.44269e+08	8.44347	0.0712595
Gm43447	0.0514466	1.44269e+08	8.44347	0.0712601
D030051J21Rik	0.0514466	1.44269e+08	8.44347	0.0712601
Abra	0.0514466	1.44269e+08	8.44347	0.0712601
Gm17473	0.0514466	1.44269e+08	8.44347	0.0712601
Sult6b1	0.0514466	1.44269e+08	8.44347	0.0712601
Pde6b	0.0514463	1.44269e+08	8.44347	0.0712601
Cysrt1	0.0514457	1.44269e+08	8.44347	0.0712601
Dnajc22	0.0514457	1.44269e+08	8.44347	0.0712601
Dmrta1	0.0514231	1.44269e+08	8.44347	0.0712617
Gm26786	0.0514231	1.44269e+08	8.44347	0.0712617
Olfr218	0.0514152	1.44269e+08	8.44347	0.0712622
Pla2g4a	0.0514116	1.44269e+08	8.44347	0.0712624
Gm48724	0.0514116	1.44269e+08	8.44347	0.0712624
Itgb2	0.0514116	1.44269e+08	8.44347	0.0712624
Gm5441	0.0514116	1.44269e+08	8.44347	0.0712624
4930555F03Rik	0.0514103	1.44269e+08	8.44347	0.0712625
Grm6	0.0514002	1.44269e+08	8.44347	0.0712632
Gm42917	0.0513889	1.44269e+08	8.44347	0.071264
Alx4	0.0513751	1.44269e+08	8.44347	0.0712649
Col17a1	0.0513751	1.44269e+08	8.44347	0.0712649
En1	0.0513693	1.44269e+08	8.44347	0.0712653
0610043K17Rik	0.0513693	1.44269e+08	8.44347	0.0712653
Bmp8b	0.0513693	1.44269e+08	8.44347	0.0712653
Gal3st4	0.0513693	1.44269e+08	8.44347	0.0712653
Gm44284	0.0513693	1.44269e+08	8.44347	0.0712653
Gm47414	0.0513693	1.44269e+08	8.44347	0.0712653
Gm20548	0.0513661	1.44269e+08	8.44347	0.0712655
Akr1b7	0.0513661	1.44269e+08	8.44347	0.0712655
Vmn1r197	0.0513661	1.44269e+08	8.44347	0.0712655
C6	0.0513661	1.44269e+08	8.44347	0.0712655
Olfr859	0.0513645	1.44269e+08	8.44347	0.0712656
Gm26603	0.0513614	1.44269e+08	8.44347	0.0712658
Rag2	0.0513614	1.44269e+08	8.44347	0.0712658
Omd	0.0513614	1.44269e+08	8.44347	0.0712658
Etnppl	0.0513482	1.44269e+08	8.44347	0.0712667
Pf4	0.0513482	1.44269e+08	8.44347	0.0712667
Gm44709	0.0513482	1.44269e+08	8.44347	0.0712667
Gm48284	0.0513482	1.44269e+08	8.44347	0.0712667
B130011K05Rik	0.0513482	1.44269e+08	8.44347	0.0712667
Gm33489	0.0513482	1.44269e+08	8.44347	0.0712667
1700062C10Rik	0.0513466	1.44269e+08	8.44347	0.0712668
Fdx1l	0.0513432	1.44269e+08	8.44347	0.0712671
Trim29	0.0513432	1.44269e+08	8.44347	0.0712671
Serpinb6c	0.0513432	1.44269e+08	8.44347	0.0712671
Gm33016	0.0513432	1.44269e+08	8.44347	0.0712671
Prlhr	0.0513432	1.44269e+08	8.44347	0.0712671
Erich2os	0.0513301	1.44269e+08	8.44347	0.071268
Gbp6	0.0513301	1.44269e+08	8.44347	0.071268
Prss42	0.0513301	1.44269e+08	8.44347	0.071268
Lpin3	0.0513297	1.44269e+08	8.44347	0.071268
Gm15469	0.0513297	1.44269e+08	8.44347	0.071268
Slc28a3	0.0513297	1.44269e+08	8.44347	0.071268
Gm14412	0.0513218	1.44269e+08	8.44347	0.0712685
Gm15880	0.0513218	1.44269e+08	8.44347	0.0712685
Gm32486	0.0513218	1.44269e+08	8.44347	0.0712685
Gm12999	0.051318	1.44269e+08	8.44347	0.0712688
Defb48	0.051318	1.44269e+08	8.44347	0.0712688
AL732309.1	0.0512583	1.44269e+08	8.44347	0.0712728
Gm47001	0.0512583	1.44269e+08	8.44347	0.0712728
Olfr981	0.0512472	1.44269e+08	8.44347	0.0712736
Gm11802	0.0512457	1.44269e+08	8.44347	0.0712737
Apoc4	0.0511646	1.44269e+08	8.44347	0.0712792
Pcdhgb2	0.0511646	1.44269e+08	8.44347	0.0712792
Gm26540	0.051037	1.44269e+08	8.44347	0.071288
Mfsd13b	0.051037	1.44269e+08	8.44347	0.071288
Gapdhs	0.0510275	1.44269e+08	8.44347	0.0712886
Gm10603	0.0510275	1.44269e+08	8.44347	0.0712886
Gm12120	0.0510275	1.44269e+08	8.44347	0.0712886
D6Ertd527e	0.051023	1.44269e+08	8.44347	0.0712889
Klk7	0.051023	1.44269e+08	8.44347	0.0712889
Fbxo48	0.051023	1.44269e+08	8.44347	0.0712889
Upk1b	0.050988	1.44269e+08	8.44347	0.0712913
Efcab3	0.0509832	1.44269e+08	8.44347	0.0712917
Gm29480	0.0509193	1.44269e+08	8.44347	0.0712961
Fgfr4	0.0508501	1.44269e+08	8.44347	0.0713008
Prss46	0.0507978	1.44269e+08	8.44347	0.0713044
AC133488.1	0.0507978	1.44269e+08	8.44347	0.0713044
Olfr1346	0.0507939	1.44269e+08	8.44347	0.0713047
Gm16253	0.0507466	1.44269e+08	8.44347	0.071308
Gm9917	0.0507466	1.44269e+08	8.44347	0.071308
4930567K12Rik	0.0506688	1.44269e+08	8.44347	0.0713134
Gm30329	0.0506688	1.44269e+08	8.44347	0.0713134
Vmn2r90	0.0506688	1.44269e+08	8.44347	0.0713134
Cacng6	0.0506455	1.44269e+08	8.44346	0.071315
Trim10	0.0506455	1.44269e+08	8.44346	0.071315
Gm10687	0.0506335	1.44269e+08	8.44346	0.0713159
AC163633.2	0.0506335	1.44269e+08	8.44346	0.0713159
Gm13431	0.0505052	1.44269e+08	8.44346	0.0713248
Gm47757	0.0505052	1.44269e+08	8.44346	0.0713248
Gm39464	0.0505052	1.44269e+08	8.44346	0.0713248
Gm17133	0.0505052	1.44269e+08	8.44346	0.0713248
Gm28035	0.0504819	1.44269e+08	8.44346	0.0713265
Gm35934	0.0504819	1.44269e+08	8.44346	0.0713265
C230024C17Rik	0.0504286	1.44269e+08	8.44346	0.0713302
Rtl10	0.0504286	1.44269e+08	8.44346	0.0713302
Gm44692	0.0502433	1.44269e+08	8.44346	0.0713433
Gm32296	0.0502433	1.44269e+08	8.44346	0.0713433
Fmo4	0.0502271	1.44269e+08	8.44346	0.0713444
Gimap4	0.0502271	1.44269e+08	8.44346	0.0713444
Apoh	0.0502056	1.44269e+08	8.44346	0.0713459
Krt71	0.0502056	1.44269e+08	8.44346	0.0713459
4930445B16Rik	0.0501228	1.44269e+08	8.44346	0.0713518
Cpa1	0.0501228	1.44269e+08	8.44346	0.0713518
Aurkc	0.0501228	1.44269e+08	8.44346	0.0713518
Gm31458	0.0501016	1.44269e+08	8.44346	0.0713533
Gm47076	0.050087	1.44269e+08	8.44346	0.0713544
Lgals2	0.050087	1.44269e+08	8.44346	0.0713544
Adam30	0.0500665	1.44269e+08	8.44346	0.0713558
Gm15408	0.0500665	1.44269e+08	8.44346	0.0713558
9330199G10Rik	0.0500665	1.44269e+08	8.44346	0.0713558
Gm9805	0.0500665	1.44269e+08	8.44346	0.0713558
Gm5415	0.0500198	1.44269e+08	8.44346	0.0713591
Aym1	0.0500198	1.44269e+08	8.44346	0.0713591
Gm16142	0.0500042	1.44269e+08	8.44346	0.0713603
4930471G24Rik	0.0500042	1.44269e+08	8.44346	0.0713603
Gm26730	0.0499875	1.44269e+08	8.44346	0.0713615
Cpn1	0.0499871	1.44269e+08	8.44346	0.0713615
Gm38661	0.0499649	1.44269e+08	8.44346	0.0713631
Gm17196	0.0499539	1.44269e+08	8.44346	0.0713639
Gm12394	0.0499502	1.44269e+08	8.44346	0.0713641
Erich6	0.0499078	1.44269e+08	8.44346	0.0713672
Prrt2	0.0499078	1.44269e+08	8.44346	0.0713672
Hist1h4b	0.0499078	1.44269e+08	8.44346	0.0713672
Gm42980	0.0499047	1.44269e+08	8.44346	0.0713674
Gm42775	0.0499047	1.44269e+08	8.44346	0.0713674
Gm31333	0.0499047	1.44269e+08	8.44346	0.0713674
Olfr441	0.0498378	1.44269e+08	8.44345	0.0713722
Gm44123	0.0498378	1.44269e+08	8.44345	0.0713722
Mageb3	0.049482	1.44269e+08	8.44345	0.071398
Gm28979	0.0493894	1.44269e+08	8.44345	0.0714047
Gm3417	0.0493894	1.44269e+08	8.44345	0.0714047
0610005C13Rik	0.0493199	1.44269e+08	8.44345	0.0714098
Ankrd23	0.049256	1.44269e+08	8.44345	0.0714145
Gm15775	0.049256	1.44269e+08	8.44345	0.0714145
Fam78a	0.0492412	1.44269e+08	8.44345	0.0714156
Zmiz1os1	0.0492412	1.44269e+08	8.44345	0.0714156
Gm20275	0.0492412	1.44269e+08	8.44345	0.0714156
Gm47109	0.0492412	1.44269e+08	8.44345	0.0714156
Ston1	0.0492412	1.44269e+08	8.44345	0.0714156
Ano7	0.0490459	1.44269e+08	8.44345	0.07143
Wfdc10	0.0490459	1.44269e+08	8.44345	0.07143
Gm35172	0.0490459	1.44269e+08	8.44345	0.07143
Gm26577	0.0490459	1.44269e+08	8.44345	0.07143
Gm37933	0.0490392	1.44269e+08	8.44345	0.0714305
Ube2u	0.0489373	1.44269e+08	8.44344	0.0714381
Il23r	0.0489373	1.44269e+08	8.44344	0.0714381
Olfr655	0.0489373	1.44269e+08	8.44344	0.0714381
Gm48007	0.0489373	1.44269e+08	8.44344	0.0714381
Lipi	0.0489373	1.44269e+08	8.44344	0.0714381
Gm12353	0.0488769	1.44269e+08	8.44344	0.0714426
B230208H11Rik	0.0488769	1.44269e+08	8.44344	0.0714426
Gm45356	0.0488769	1.44269e+08	8.44344	0.0714426
Tsnaxip1	0.0488769	1.44269e+08	8.44344	0.0714426
4930429F24Rik	0.0488769	1.44269e+08	8.44344	0.0714426
Spata48	0.0488769	1.44269e+08	8.44344	0.0714426
6330576A10Rik	0.0488201	1.44269e+08	8.44344	0.0714469
Myh2	0.0488201	1.44269e+08	8.44344	0.0714469
Gm568	0.0486901	1.44269e+08	8.44344	0.0714566
Gm42711	0.0486901	1.44269e+08	8.44344	0.0714566
Gm29707	0.0486901	1.44269e+08	8.44344	0.0714566
Aoah	0.0486901	1.44269e+08	8.44344	0.0714566
Gm47096	0.0486901	1.44269e+08	8.44344	0.0714566
Fbxo43	0.0486901	1.44269e+08	8.44344	0.0714566
Vmn1r1	0.0485981	1.44269e+08	8.44344	0.0714636
Gm13652	0.0485981	1.44269e+08	8.44344	0.0714636
Il9r	0.0485981	1.44269e+08	8.44344	0.0714636
Lrrc26	0.0485821	1.44269e+08	8.44344	0.0714648
Gm35558	0.0485821	1.44269e+08	8.44344	0.0714648
1700110C19Rik	0.0485821	1.44269e+08	8.44344	0.0714648
Gm45188	0.0485543	1.44269e+08	8.44344	0.0714669
Gm21859	0.0485543	1.44269e+08	8.44344	0.0714669
Gm36447	0.0485499	1.44269e+08	8.44344	0.0714672
Gtf2a1l	0.0485499	1.44269e+08	8.44344	0.0714672
L1td1	0.048517	1.44269e+08	8.44344	0.0714697
Slc6a12	0.048517	1.44269e+08	8.44344	0.0714697
Olfr243	0.048517	1.44269e+08	8.44344	0.0714697
Gm6566	0.048517	1.44269e+08	8.44344	0.0714697
Gm35725	0.0485139	1.44269e+08	8.44344	0.0714699
Pdgfrl	0.0485019	1.44269e+08	8.44344	0.0714709
Mapkapk3	0.0485019	1.44269e+08	8.44344	0.0714709
Gm40773	0.0484855	1.44269e+08	8.44344	0.0714721
Kynu	0.0484705	1.44269e+08	8.44344	0.0714732
Tctex1d4	0.0484705	1.44269e+08	8.44344	0.0714732
Rho	0.0484705	1.44269e+08	8.44344	0.0714732
Olfr521	0.0484705	1.44269e+08	8.44344	0.0714732
Hgs.1	0.0484705	1.44269e+08	8.44344	0.0714732
Gm10479	0.0484705	1.44269e+08	8.44344	0.0714732
Gm43894	0.0484431	1.44269e+08	8.44344	0.0714753
0610040F04Rik	0.0484388	1.44269e+08	8.44344	0.0714756
Ucma	0.0484035	1.44269e+08	8.44344	0.0714783
Btc	0.0484035	1.44269e+08	8.44344	0.0714783
Gm13842	0.0484035	1.44269e+08	8.44344	0.0714783
Gm15894	0.0484035	1.44269e+08	8.44344	0.0714783
Ankk1	0.0484035	1.44269e+08	8.44344	0.0714783
B230344G16Rik	0.0484035	1.44269e+08	8.44344	0.0714783
Gm26583	0.0484035	1.44269e+08	8.44344	0.0714783
AC161172.1	0.0484035	1.44269e+08	8.44344	0.0714783
Olfr1281	0.048324	1.44269e+08	8.44344	0.0714844
Gm43653	0.048324	1.44269e+08	8.44344	0.0714844
Gm9017	0.048324	1.44269e+08	8.44344	0.0714844
Gm10550	0.0482566	1.44269e+08	8.44344	0.0714896
Gm12374	0.0482395	1.44269e+08	8.44344	0.0714909
Gm15473	0.0482395	1.44269e+08	8.44344	0.0714909
Muc6	0.0482395	1.44269e+08	8.44344	0.0714909
A530084C06Rik	0.0482395	1.44269e+08	8.44344	0.0714909
Slc15a5	0.0482055	1.44269e+08	8.44343	0.0714935
Ly96	0.0481585	1.44269e+08	8.44343	0.0714971
Arhgef39	0.0481585	1.44269e+08	8.44343	0.0714971
Asic3	0.0481585	1.44269e+08	8.44343	0.0714971
Fut1	0.0481585	1.44269e+08	8.44343	0.0714971
Gm15350	0.0481585	1.44269e+08	8.44343	0.0714971
Zfp385c	0.0481585	1.44269e+08	8.44343	0.0714971
Gm5814	0.0481585	1.44269e+08	8.44343	0.0714971
Mcoln2	0.0478722	1.44269e+08	8.44343	0.0715192
Gm9758	0.0452508	1.44269e+08	8.4434	0.0717349
Gm28285	0.0452508	1.44269e+08	8.4434	0.0717349
Pcdha11	0.170312	1.88806	8.44941	0.0733603
4932438H23Rik	0.170312	1.88806	8.44944	0.0733603
Jhy	0.170312	1.88806	8.44933	0.0733603
Prok2	0.170312	1.88806	8.44935	0.0733603
Cd109	0.170312	1.88806	8.44933	0.0733603
1700008O03Rik	0.467086	1.30979	8.48187	0.0745678
Gm9916	0.19154	1.73605	8.45112	0.0751208
Slc2a4	0.19154	1.73605	8.45099	0.0751208
Snx22	0.19154	1.73605	8.45104	0.0751208
Gramd2	0.487013	1.29646	8.48518	0.0753209
Eln	0.657465	1.26236	8.51862	0.0756305
Npas2	0.211837	1.63652	8.45284	0.0766474
Ankrd9	0.468395	1.31119	8.4819	0.0767303
Ngb	0.413589	1.35888	8.47363	0.0770574
Gpsm3	0.231266	1.56613	8.45448	0.0781455
Tdrd1	0.325631	1.4569	8.46267	0.078573
Crhbp	0.216797	1.77387	8.45225	0.0789995
Edaradd	0.46235	1.30461	8.48197	0.0799909
Syndig1l	0.704534	1.21328	8.53913	0.0806926
Gstm4	0.469653	1.29423	8.48345	0.082578
Bend4	0.604158	1.23711	8.51056	0.0836209
Dbp	0.475072	1.30031	8.48376	0.0850746
9330198N18Rik	0.0918535	3.15572	8.44467	0.0853116
Haspin	0.0917327	3.15551	8.4447	0.0853314
Ggt5	0.0909155	3.15442	8.44465	0.0854366
Enpep	0.0908283	3.15426	8.44469	0.0854516
Mr1	0.090356	3.1536	8.44466	0.085515
Zbtb42	0.0902182	3.1534	8.44462	0.0855346
Slc39a4	0.090151	3.1533	8.44468	0.0855439
Efcab6	0.0897044	3.15269	8.4447	0.0856021
6430584L05Rik	0.0897065	3.15266	8.44467	0.0856053
2900052N01Rik	0.0896855	3.15263	8.44467	0.0856083
Mstn	0.0893537	3.15214	8.44466	0.0856555
6430548M08Rik	0.88618	1.11694	8.70379	0.0856978
Crybb1	0.0890313	3.15163	8.44467	0.0857047
Cep55	0.0888398	3.15138	8.44466	0.0857288
4930509G22Rik	0.0886056	3.15104	8.44469	0.0857616
Dcn	0.0885585	3.15101	8.44466	0.0857643
4933405O20Rik	0.0885562	3.15101	8.4446	0.0857646
Mmrn1	0.0884703	3.15083	8.44466	0.0857812
Gm9767	0.088421	3.15068	8.4446	0.0857963
Abcc9	0.333535	1.37466	8.4651	0.0858026
Gm2109	0.0883438	3.15053	8.44464	0.0858105
Gm15601	0.0879049	3.15006	8.44465	0.0858556
Hgf	0.0875505	3.14931	8.44464	0.0859288
Nipal1	0.0875633	3.14927	8.44465	0.085933
Epor	0.0872936	3.14894	8.44464	0.0859649
Gpr62	0.0871893	3.14878	8.44463	0.08598
Rapgef4os3	0.0871389	3.14874	8.44464	0.0859838
Gm31749	0.0871429	3.14871	8.44464	0.0859866
Npw	0.0871006	3.14861	8.44464	0.085996
Slc25a45	0.0867281	3.1483	8.44464	0.0860253
Dupd1	0.0867021	3.1482	8.44457	0.0860355
Cabp5	0.0866295	3.14815	8.44463	0.0860401
Sugct	0.0866326	3.14812	8.44463	0.0860432
Gm39059	0.086665	3.1481	8.44467	0.0860454
Gm10053	0.0862845	3.1475	8.44462	0.0861038
Gm49380	0.0861539	3.14735	8.44459	0.0861177
Ap1s3	0.468901	1.27138	8.48422	0.0861276
Hhatl	0.0859359	3.14706	8.44461	0.0861454
Gm30122	0.085574	3.14652	8.44457	0.0861984
Lax1	0.0845628	3.14494	8.44459	0.0863509
Hmox1	0.374902	1.33166	8.47043	0.0863583
Gm45708	0.0842855	3.1445	8.44459	0.0863939
Myocd	0.0841495	3.14428	8.44457	0.0864161
A4galt	0.0839714	3.14417	8.44464	0.0864258
Lox	0.0836496	3.14354	8.4446	0.0864878
Trim15	0.0835037	3.14326	8.44458	0.0865152
Flnc	0.226896	1.55975	8.45455	0.0865166
Slamf9	0.0834351	3.1432	8.4446	0.0865205
Ccr1	0.0832414	3.1423	8.44459	0.0866105
Nxph1	0.948184	1.11186	8.81896	0.088522
Efhb	0.374627	1.33135	8.47056	0.0894499
Sgo2a	0.194567	1.74184	8.45121	0.089707
Pcp4l1	0.359172	1.34135	8.46841	0.0898868
Gm32926	0.180665	1.91715	8.44931	0.0905138
Dnah12	0.187875	1.72814	8.4511	0.0909586
Ciart	0.471333	1.27429	8.48414	0.0919953
Lhfp	0.893927	1.11604	8.71643	0.0933622
Cxcl14	0.231937	1.56864	8.45454	0.0947735
Map3k5	0.394625	1.30398	8.47354	0.0963532
Slc6a13	0.158811	1.85975	8.44918	0.0970406
Prkce	0.985884	1.0696	9.1281	0.0989359
Sntb1	0.291768	1.39859	8.46162	0.099338
Timmdc1	0.460236	1.24017	8.48496	0.0998921

## Sheet: MHb (immature)
Gene	logFC	unshrunk.logFC	logCPM	PValue
Igfbpl1	3.00406	3.38454	9.25908	5.85403e-124
Nfib	3.2572	3.38667	10.1542	3.38428e-116
Cntn2	2.78905	3.02184	9.45693	1.16846e-111
Nfia	2.69995	2.98425	9.30352	1.34779e-87
Nfix	2.70634	3.07329	9.17961	1.42849e-76
Rspo3	2.65501	3.58313	8.86479	1.64225e-62
Zbtb20	2.2752	2.40301	9.64991	6.73337e-51
Megf11	2.41848	3.01004	8.92728	7.4519e-47
Ebf3	2.39814	3.00008	8.92196	4.86494e-46
Hrk	2.174	2.41419	9.21369	9.83863e-43
Mdk	2.11094	3.1746	8.7612	1.41095e-35
Otx2	2.14627	2.55707	8.98873	3.95544e-34
Wls	2.00322	2.23148	9.18765	6.47601e-34
Zic5	2.01196	2.15154	9.47573	1.08008e-32
Tmem178	2.00071	3.28131	8.72636	2.56631e-32
Sned1	1.95354	3.23786	8.72231	7.62422e-29
BC034090	1.82336	3.38342	8.69227	2.57233e-28
Reln	2.03232	2.53056	8.90526	1.79036e-27
Creb5	1.99224	2.62994	8.83731	4.16072e-24
Neurod4	1.45813	5.87225	8.62945	9.63953e-24
Dcc	1.80827	2.85146	8.7315	6.19325e-23
Cxxc5	1.72024	1.98041	9.04666	8.23056e-23
Irx1	1.80085	3.03963	8.71193	7.32634e-22
Otx1	1.86409	2.64041	8.78178	1.0706e-21
Loxl1	1.33667	4.74811	8.62837	8.46443e-21
Chd7	1.7078	1.98636	9.01756	1.68068e-20
Mdga1	1.79103	2.30737	8.8509	7.23052e-20
Neurod2	1.70667	2.90991	8.7068	4.81144e-18
Col27a1	1.54076	3.12337	8.67026	4.88528e-18
Gm11266	1.31979	3.92883	8.63447	3.70647e-17
Gm45768	1.60664	2.5807	8.71984	7.76244e-17
Col2a1	1.62173	2.62357	8.71789	5.21986e-16
Pou3f1	1.87144	2.5807	8.79845	6.14521e-16
Klhl35	1.23441	3.79426	8.63101	9.2232e-16
Tesc	1.73222	2.35605	8.80541	1.39932e-15
Nhlh2	1.66615	1.86739	9.1423	1.69591e-14
Ebf1	1.79828	1.96755	9.27411	1.8972e-14
Vav3	1.56056	1.82905	8.99537	3.87715e-14
Fbxo32	1.36875	3.00903	8.65713	1.00429e-13
Neurod1	1.58196	2.49706	8.72517	1.80942e-13
Irx2	1.56855	2.21825	8.77414	2.71637e-13
Rdh5	1.02708	4.06826	8.61845	7.19708e-13
Zfp536	1.35541	2.55484	8.67762	1.51825e-12
D030055H07Rik	1.10422	3.50198	8.62702	2.83846e-12
Cecr2	1.21868	2.96283	8.64474	2.97913e-12
Insm1	1.42118	2.4219	8.69904	7.75547e-12
Tead1	1.49095	1.68362	9.10544	8.78039e-12
Gm5089	0.99447	3.65174	8.62015	2.70248e-11
Cd63	1.40696	1.59051	9.09671	3.37985e-11
Pxylp1	1.59672	2.06785	8.84207	6.29819e-11
Mfap2	1.36461	2.13319	8.72344	1.38785e-10
Phf21b	1.35715	2.2964	8.70046	1.7542e-10
Shisa2	1.30892	2.46548	8.67609	4.00756e-10
Dscaml1	1.17814	2.52811	8.6566	7.022e-10
Pou4f1	1.82614	2.05592	9.13461	8.91933e-10
Islr2	1.66681	1.81942	9.28297	2.31649e-09
Bcas1	1.13041	2.73297	8.64328	2.86681e-09
Gng8	1.57137	2.03586	8.84231	3.95643e-09
Gas2	1.14688	2.44571	8.65671	6.18128e-09
Btbd17	1.2662	2.07012	8.70784	9.2928e-09
Rnd3	1.40469	1.78182	8.85661	9.81944e-09
Cd1d1	1.12259	2.35861	8.65803	2.62642e-08
Aifm3	1.23625	2.11358	8.69652	2.81355e-08
Gm38534	1.20186	2.37006	8.66853	3.23524e-08
Dach1	1.38902	1.87369	8.80165	5.63767e-08
Sox6	1.26734	1.96581	8.72544	8.53984e-08
Satb1	1.31417	1.61885	8.89617	8.94329e-08
Msi2	1.41179	1.46039	9.98124	1.06287e-07
Fam212b	0.898688	2.78183	8.62537	1.08341e-07
Gse1	1.30774	1.84198	8.76986	1.28016e-07
Hbp1	1.20655	1.85714	8.72702	1.48686e-07
H1f0	1.33222	1.64	8.89559	1.5431e-07
Lgals7	1.38857	1.95787	8.77195	1.87988e-07
Tle4	1.3652	1.5805	9.01999	2.59492e-07
Nrp2	1.50886	1.66502	9.21467	2.93501e-07
Zic2	1.31489	1.52071	9.02554	3.26153e-07
Tcf4	1.37443	1.4607	9.50471	3.28148e-07
Cldn19	0.484722	4.74868	8.59884	3.39348e-07
Barhl2	0.969409	2.50454	8.63699	4.16604e-07
Atp1a1	1.28836	1.36807	9.51085	4.17096e-07
Fibcd1	1.37359	1.76564	8.84545	9.07542e-07
D130079A08Rik	1.02541	2.49146	8.64331	9.43078e-07
Lima1	1.15672	1.97702	8.695	9.57561e-07
Gpr179	0.594469	3.62495	8.60448	1.02128e-06
AC154683.1	0.9347	2.29301	8.64103	1.44792e-06
Pcca	1.1336	1.83524	8.71012	1.63089e-06
Gm36356	0.384825	5.33364	8.59605	2.10141e-06
Nhlh1	0.450975	4.64297	8.5982	4.20038e-06
Rfx2	0.829987	2.44975	8.6273	4.53647e-06
Mia	0.807514	2.52099	8.62445	5.55573e-06
Maml3	1.14787	1.71675	8.73867	6.88052e-06
Bhlhe23	0.580587	3.39766	8.60496	6.91625e-06
Tprn	0.813439	2.34888	8.62842	7.94305e-06
Ezr	1.21886	1.63495	8.80277	7.94689e-06
Mcm7	1.13171	1.70617	8.73454	1.49412e-05
Asic4	1.4159	1.63002	9.03878	1.66841e-05
Vezf1	1.19841	1.40653	8.98532	1.84534e-05
Cenpw	1.08948	1.73851	8.71302	1.99371e-05
Otx2os1	0.586962	2.87382	8.60822	2.11047e-05
Galnt15	0.646469	3.26567	8.6073	2.21155e-05
Efs	0.795147	2.14296	8.63295	3.25753e-05
Cdk2ap1	1.02814	1.7628	8.69301	3.4487e-05
Dennd2a	1.03528	1.68455	8.70743	3.4525e-05
Trps1	1.21156	1.4675	8.92478	3.539e-05
D930028M14Rik	1.29344	1.93917	8.74059	4.0106e-05
Zic1	1.24615	1.27174	10.4836	4.35924e-05
Aif1l	0.995667	1.8329	8.6778	4.47911e-05
Mmd2	1.16889	1.47732	8.86118	6.93522e-05
Gm30489	0.286927	4.90219	8.59436	7.98705e-05
Mybpc1	0.55873	2.80473	8.60759	8.29441e-05
Slc1a2	1.19097	1.26385	9.51077	8.34097e-05
Pard3	1.14615	1.46146	8.85058	8.93763e-05
Ltbp3	0.927426	1.8271	8.6659	9.01465e-05
Igf2bp2	0.985137	1.79528	8.67997	9.23976e-05
Mab21l1	0.842953	2.20203	8.63491	9.6395e-05
Zeb2	1.21507	1.62714	8.80434	9.95594e-05
Nt5dc2	1.17158	1.42307	8.91561	0.000107163
Adamts2	0.502293	2.74963	8.60504	0.000113821
Ctbp2	1.02341	1.64725	8.71065	0.000120827
Antxr2	0.264488	4.74868	8.59381	0.000130558
Smo	0.72333	2.06068	8.62893	0.000172697
Bmp7	0.818524	1.94269	8.64342	0.000270524
Nxn	0.907107	1.69499	8.67441	0.000298305
Lingo4	0.303654	3.48564	8.59602	0.000365769
Akna	0.714934	2.01828	8.62936	0.000372541
Bfsp2	0.434109	2.66472	8.60328	0.000445058
Rhbdl3	0.648165	2.08494	8.6214	0.000505382
Stxbp5l	1.03562	1.52857	8.74493	0.000559854
Eya4	0.358392	2.86416	8.59912	0.000621673
Plcl1	0.901338	1.59023	8.68653	0.000701728
Lcp2	0.424815	2.51421	8.60359	0.000729504
Gm10578	0.169078	1.44269e+08	8.59161	0.000730782
Zic4	1.22234	1.27877	9.73272	0.000771761
Pax6	1.00066	1.66292	8.70169	0.00105691
Coq8a	0.292653	3.07061	8.59663	0.00105971
Defb42	0.145829	1.44269e+08	8.59114	0.0012586
Actc1	0.145502	1.44269e+08	8.59113	0.0012598
Apobec2	0.143901	1.44269e+08	8.59111	0.0012658
Gm16049	0.142767	1.44269e+08	8.59109	0.00127009
Emx1	0.142276	1.44269e+08	8.59108	0.00127176
Nlrx1	0.486103	2.33497	8.60813	0.0013941
Thsd4	0.585588	2.06221	8.61854	0.00143516
Edaradd	0.730663	1.8167	8.63867	0.00149785
St18	0.674104	1.92273	8.62915	0.00175
Dbx1	0.221596	3.55603	8.59392	0.00175453
Tfap2d	0.221596	3.55603	8.59377	0.00175454
Zbtb16	0.660631	1.8214	8.63101	0.00179317
Mab21l2	0.529545	2.46215	8.60894	0.00186539
Rbpj	1.02297	1.33995	8.8211	0.00226944
2600014E21Rik	0.572709	1.99908	8.6189	0.00237582
Rflna	0.262268	2.9186	8.59614	0.00238505
Tcf15	0.262268	2.9186	8.59605	0.00238505
Enpp1	0.424164	2.51336	8.6036	0.00241278
Pgghg	0.197671	4.32529	8.59277	0.00242969
Bhlhe22	0.706279	1.88692	8.63329	0.0024544
Irx5	0.854123	1.62525	8.67258	0.0025329
Prom1	0.752276	1.67326	8.64961	0.00254859
Gm29478	0.485959	2.09256	8.6113	0.00288321
Gm10837	0.662102	1.78395	8.63253	0.00307685
Dpf3	0.765093	1.59144	8.65743	0.00330084
Adgrg1	1.0711	1.20337	9.12118	0.00336589
Lrrc36	0.312632	2.51701	8.59925	0.0033978
Hist1h1e	0.540614	1.85074	8.61929	0.00348742
Kdm7a	0.96541	1.35121	8.77162	0.00366805
Baz1a	0.491724	2.00503	8.61299	0.00378145
Cand2	0.473053	1.95031	8.61245	0.00378628
Hpcal1	1.02068	1.34202	8.81998	0.00392322
Gm44175	0.167154	4.07061	8.59216	0.00395013
Ntn4	0.67712	1.65876	8.64016	0.00401327
Nfic	0.897778	1.3969	8.72222	0.00453668
Cbx2	0.648565	1.65171	8.63672	0.00454971
Cabp2	0.111111	1.44269e+08	8.59058	0.0046587
C030029H02Rik	0.110344	1.44269e+08	8.59057	0.00466667
Gm14085	0.110065	1.44269e+08	8.59057	0.00466961
Gm49144	0.109277	1.44269e+08	8.59055	0.00467785
Gm31409	0.109277	1.44269e+08	8.59055	0.00467785
Txlnb	0.109141	1.44269e+08	8.59055	0.00467933
Ripply3	0.108111	1.44269e+08	8.59053	0.00469067
AC154782.1	0.107914	1.44269e+08	8.59053	0.00469316
Rcc2	1.03899	1.24462	8.94063	0.00493869
Nfat5	1.07118	1.204	9.11999	0.0051772
Ctnnbl1	0.887027	1.44179	8.70732	0.00519874
Ppp1r1b	0.210511	2.97107	8.59448	0.00520045
Nat8f4	0.210511	2.97107	8.59433	0.00520046
Slc14a2	0.611138	1.7059	8.63069	0.00522159
Apobec3	0.270899	2.48564	8.59766	0.00532925
Setdb2	0.251351	2.59668	8.59652	0.00539313
Gm32849	0.463284	1.87989	8.61275	0.00553821
Sdk2	0.82674	1.45424	8.68627	0.00554921
Tcf12	1.04642	1.23182	8.9782	0.00571186
Iqcj	0.702132	1.56734	8.64907	0.005877
Clybl	0.851067	1.44492	8.69617	0.00590188
Heg1	0.8068	1.45196	8.68226	0.00601099
Pde2a	0.309458	2.33508	8.59988	0.00607004
Ccdc8	0.306609	2.33095	8.59988	0.00614035
Mirt1	0.363159	2.31468	8.60268	0.00634608
Akip1	0.34307	2.23416	8.60194	0.00656643
Cenpj	0.413922	1.99526	8.60808	0.00661322
Erbb4	0.953177	1.37536	8.75583	0.00663125
Sipa1l2	1.05339	1.26627	8.93627	0.00690904
Carhsp1	1.03214	1.21446	8.97844	0.0076051
Adgrv1	0.647016	1.60046	8.63833	0.00764434
Spsb4	0.72879	1.54093	8.65569	0.00764751
Skida1	0.595237	1.63548	8.6316	0.00783837
Ctso	0.315845	2.12719	8.60149	0.00818457
Akt2	0.940922	1.2771	8.7932	0.00850043
Fam117a	0.330922	2.09347	8.60246	0.00867148
Tspan18	0.784956	1.46031	8.67648	0.00925936
Gm12144	0.260144	2.26325	8.59832	0.0100207
Yap1	0.357006	1.94132	8.60517	0.0101122
Gpd1	0.297252	2.16264	8.60046	0.010387
St3gal6	0.707485	1.44612	8.66057	0.0104351
Clic1	0.791975	1.43428	8.68025	0.0110619
Epop	0.486088	1.7512	8.61703	0.0113295
Tcp11	0.220312	2.42675	8.59606	0.0113626
Mms22l	0.220312	2.42675	8.59604	0.0113626
Tsacc	0.311129	2.11901	8.60148	0.0117106
Abcd2	0.689967	1.4675	8.65535	0.0120062
Tpcn1	0.552775	1.63483	8.6256	0.0120097
Fgf1	0.19951	2.55603	8.59485	0.012091
Chrnb4	0.259324	2.26141	8.59829	0.0125231
Ogg1	0.178077	2.74868	8.59384	0.012851
4930481A15Rik	0.178077	2.74868	8.59381	0.012851
Gm26620	0.13317	3.74866	8.59165	0.013085
Sugct	0.133184	3.74867	8.59165	0.0130884
Col14a1	0.133184	3.74867	8.59165	0.0130888
9330161L09Rik	0.133197	3.74868	8.59165	0.0130904
Rgs13	0.133227	3.74871	8.59163	0.0130906
Zbed3	0.786206	1.35067	8.6923	0.013357
Fignl1	0.155982	3.07061	8.59275	0.013491
Gm15577	0.155982	3.07061	8.59275	0.013491
Pdzd3	0.155982	3.07061	8.59272	0.013491
Nxph4	0.435486	1.75673	8.6126	0.0141251
B9d1	0.45278	1.63765	8.61707	0.0162902
Kif22	0.415551	1.74877	8.61191	0.0165751
Mum1l1	0.537873	1.58767	8.62653	0.0171262
Gm26870	0.448877	1.93552	8.61134	0.0172919
Sdf2l1	0.249469	2.07061	8.59856	0.0172963
A930024E05Rik	0.249469	2.07061	8.59875	0.0172963
H2afv	0.978404	1.19067	8.91376	0.0176875
Sytl3	0.247768	2.34861	8.59726	0.0181837
Ccl7	0.0755743	1.44269e+08	8.59003	0.0190541
Pmel	0.0753006	1.44269e+08	8.59002	0.0190622
Gm36423	0.0751403	1.44269e+08	8.59002	0.0190669
Icosl	0.0750595	1.44269e+08	8.59002	0.0190693
Lmntd1	0.0748819	1.44269e+08	8.59001	0.0190749
Rad51ap1	0.22976	2.11125	8.59767	0.0190759
4933424M12Rik	0.0748169	1.44269e+08	8.59001	0.019077
C530044C16Rik	0.0747705	1.44269e+08	8.59001	0.019078
Gm28809	0.0747229	1.44269e+08	8.59001	0.0190795
D230030E09Rik	0.0745787	1.44269e+08	8.59001	0.019084
6330403N20Rik	0.0745468	1.44269e+08	8.59001	0.0190854
Il12a	0.0744972	1.44269e+08	8.59001	0.0190865
Gm20633	0.0744788	1.44269e+08	8.59001	0.019087
Gm26744	0.0744331	1.44269e+08	8.59001	0.0190883
B930094E09Rik	0.0744129	1.44269e+08	8.59001	0.019089
4930502E18Rik	0.0743787	1.44269e+08	8.59001	0.0190898
Prss57	0.0743033	1.44269e+08	8.59001	0.0190921
Aox3	0.0742364	1.44269e+08	8.59	0.0190942
Gm26869	0.0741143	1.44269e+08	8.59	0.0190979
Abcg3	0.0740609	1.44269e+08	8.59	0.0190996
Crx	0.0740451	1.44269e+08	8.59	0.0191
Tmod4	0.0740437	1.44269e+08	8.59	0.0191001
4932435O22Rik	0.0739999	1.44269e+08	8.59	0.0191014
Gm10366	0.0739652	1.44269e+08	8.59	0.0191025
Gm11361	0.073925	1.44269e+08	8.59	0.0191037
Cnga3	0.0739061	1.44269e+08	8.59	0.0191043
Ccdc169	0.0738804	1.44269e+08	8.59	0.0191051
Lamc3	0.0737987	1.44269e+08	8.59	0.0191076
4930442H23Rik	0.0737363	1.44269e+08	8.59	0.0191095
Shmt1	0.0737363	1.44269e+08	8.59	0.0191095
Xdh	0.0737363	1.44269e+08	8.59	0.0191095
Hsd17b1	0.0737363	1.44269e+08	8.59	0.0191095
Gm37336	0.0737363	1.44269e+08	8.59	0.0191095
Abca8a	0.0736976	1.44269e+08	8.59	0.0191107
Mrvi1	0.0737207	1.44269e+08	8.59	0.0191117
Pgm5	0.0736576	1.44269e+08	8.59	0.019112
Cdkn2b	0.0735657	1.44269e+08	8.58999	0.0191148
9330185C12Rik	0.0735262	1.44269e+08	8.58999	0.0191161
CAAA01147332.1	0.0735167	1.44269e+08	8.58999	0.0191164
Aqp3	0.0733747	1.44269e+08	8.58999	0.0191208
Trpv1	0.0733429	1.44269e+08	8.58999	0.0191237
Ankrd61	0.0726975	1.44269e+08	8.58998	0.0191426
Gm6410	0.0726567	1.44269e+08	8.58998	0.0191439
Car14	0.0726608	1.44269e+08	8.58998	0.0191442
Rtp1	0.0716984	1.44269e+08	8.58996	0.0191743
Gm15082	0.0712022	1.44269e+08	8.58996	0.0191907
AI427809	0.0704086	1.44269e+08	8.58994	0.0192228
Samd3	0.0701574	1.44269e+08	8.58994	0.0192306
Prtn3	0.314922	1.85822	8.60362	0.0197428
Mmp14	0.601108	1.47675	8.63988	0.0198005
Cebpg	0.940413	1.22354	8.82912	0.0199172
Rnasel	0.93832	1.21693	8.83355	0.0202477
2810408A11Rik	0.390781	1.67855	8.61122	0.0202738
Rag1	0.174041	2.73576	8.59385	0.0206283
Gm46123	0.326962	1.98101	8.60307	0.0206872
Rassf3	0.409216	1.68729	8.61182	0.020897
Gldc	0.63434	1.39872	8.65108	0.0212279
Amn1	0.888981	1.21957	8.78579	0.0213529
Gnb3	0.156612	3.07286	8.59275	0.0240024
Shf	0.914947	1.19753	8.82263	0.0250236
Tnfaip8l1	0.508121	1.5036	8.62662	0.0255256
Rtkn	0.349336	1.7422	8.60746	0.025652
Sox9	0.995606	1.18148	8.95969	0.0266403
Gabpb2	0.515378	1.54165	8.62599	0.0268512
Rgs22	0.167076	2.33364	8.59444	0.0273502
Gm17690	0.167075	2.33364	8.59438	0.0273502
C530050E15Rik	0.167075	2.33364	8.59431	0.0273502
Il17rd	0.510613	1.49934	8.62778	0.0273965
Tmem200c	0.238872	1.90068	8.59929	0.0278343
Spag16	0.284738	1.74868	8.60306	0.029594
Cpne4	0.997406	1.17299	8.98358	0.0306507
Cnpy1	0.226769	2.73398	8.59543	0.0307006
Zfhx2os	0.219084	1.9186	8.59828	0.0314144
Garem2	0.484988	1.49046	8.62434	0.0319273
Ssc5d	0.144897	2.48564	8.59329	0.0320701
Gm42047	0.144897	2.48564	8.59328	0.0320701
Prtg	0.144897	2.48564	8.59326	0.0320701
Sox1	0.549915	1.49411	8.63249	0.0320884
Cntnap4	0.954555	1.21355	8.85264	0.0322858
Stra6	0.183648	2.22168	8.5955	0.0326074
Spp2	0.266454	1.74868	8.60202	0.0331232
H2-M5	0.629097	1.33196	8.65659	0.0338831
Adamts20	0.631217	1.34953	8.65444	0.0345633
Cald1	0.849876	1.22238	8.75674	0.0353697
9130221H12Rik	0.286749	1.75181	8.60307	0.0354765
Gm10643	0.270269	1.754	8.60193	0.0355355
Zkscan7	0.371	1.54678	8.61223	0.0355584
Ccdc163	0.29239	1.64914	8.60464	0.0373162
Zfp113	0.690758	1.29699	8.67432	0.0378246
Eif4e3	0.771356	1.22801	8.71547	0.037993
Ism2	0.122021	2.74868	8.59215	0.0383108
Fggy	0.12201	2.74867	8.59218	0.038319
Bcl2l12	0.122013	2.74867	8.59217	0.0383193
Slc7a7	0.122044	2.7487	8.59212	0.0383252
5330416C01Rik	0.121998	2.74865	8.59223	0.0383314
Paupar	0.122004	2.74866	8.59222	0.0383354
Map2k3os	0.122018	2.74867	8.59221	0.0383386
Ncapg	0.122027	2.74868	8.59221	0.038342
A230057D06Rik	0.936593	1.14862	8.90196	0.0387598
Tcp11l2	0.714538	1.26171	8.68648	0.0404414
Gm30025	0.316828	1.57875	8.60746	0.0406235
Map3k13	0.814493	1.19951	8.74456	0.0409592
Pagr1a	0.100262	3.33624	8.59112	0.0417054
Gm33195	0.0995177	3.3352	8.59111	0.0417705
Gm45767	0.177756	1.97107	8.59589	0.0418115
C030034L19Rik	0.0989864	3.33442	8.59113	0.0418184
Cd300a	0.0989424	3.33438	8.59111	0.0418215
Ucn2	0.098004	3.33305	8.59111	0.041904
Cryba1	0.0979632	3.33299	8.59111	0.0419076
Gm19412	0.097805	3.33276	8.5911	0.0419221
Bsx	0.0977692	3.33266	8.59108	0.0419282
1110002E22Rik	0.0977174	3.33265	8.59112	0.041929
Hc	0.0973216	3.33207	8.59109	0.0419652
Tgm5	0.0973339	3.332	8.5911	0.0419697
Gm29394	0.0972877	3.33194	8.5911	0.0419735
Tlr6	0.0971466	3.33176	8.59108	0.0419847
Odf3l1	0.0967695	3.33122	8.59109	0.0420185
Zfp808	0.096666	3.33107	8.59107	0.0420278
Ddr1	0.954371	1.12962	8.96566	0.0420782
Dnajb13	0.0953302	3.32909	8.59105	0.0421518
Tti1	0.228352	1.74868	8.59978	0.0422513
Efcab7	0.26165	1.73914	8.60213	0.0424629
Map7	0.592724	1.33389	8.64884	0.045812
5730559C18Rik	0.25616	1.6332	8.60239	0.0471267
Pik3ip1	0.69417	1.24422	8.68369	0.0471992
Gm10762	0.323632	1.51421	8.6087	0.0481209
Tead2	0.381824	1.45266	8.61542	0.0491366
Dmrta1	0.146465	2.49229	8.59327	0.0494419
Ebf2	0.413719	1.53416	8.61575	0.0497569
Zfp966	0.156158	2.01171	8.59498	0.0499916
Pate2	0.156158	2.01171	8.59491	0.0499916
Crb1	0.695545	1.27001	8.68056	0.0500767
A730056A06Rik	0.297533	1.56459	8.6064	0.0516341
Slit2	0.900277	1.16701	8.83511	0.0527207
Nme4	0.280185	1.55351	8.60523	0.0536439
Ptpn13	0.345032	1.47202	8.61161	0.0536721
1810024B03Rik	0.170021	1.95206	8.596	0.0539951
Rhou	0.927811	1.11933	8.92663	0.0540982
Abraxas1	0.211146	1.75257	8.5988	0.0545807
Tpk1	0.253822	1.62909	8.60235	0.055626
Ttll3	0.423019	1.40882	8.62052	0.0565164
Prob1	0.237307	1.62357	8.60138	0.0574751
Acrbp	0.541183	1.30784	8.64181	0.0595084
Peg12	0.265023	1.54328	8.60405	0.0598548
Aard	0.475955	1.35625	8.63006	0.0616218
Gm5441	0.133896	2.07061	8.59388	0.0619162
Tyrp1	0.133896	2.07061	8.59386	0.0619162
AC119264.1	0.133896	2.07061	8.59384	0.0619163
Irak4	0.133896	2.07061	8.59383	0.0619163
Casz1	0.689531	1.24443	8.68372	0.0619769
Klhl25	0.534002	1.28315	8.64245	0.0628897
Efna4	0.191514	1.75747	8.59746	0.0628954
Ptgds	0.25267	1.62349	8.60267	0.0635386
Mettl7a1	0.15965	2.02176	8.59488	0.0639235
Fam196b	0.616021	1.24481	8.66232	0.0640101
Npepl1	0.358181	1.38617	8.6149	0.0648457
Atad3aos	0.124396	2.76472	8.59218	0.0661014
Eomes	0.127212	2.77427	8.59222	0.0664258
Cngb3	0.167001	1.74868	8.59663	0.0669038
Dcdc2b	0.167001	1.74868	8.5966	0.0669038
Rgl3	0.167001	1.74868	8.59655	0.0669038
Cdkn1b	0.887027	1.11864	8.86403	0.0669824
Zfp687	0.657666	1.21161	8.67846	0.0670136
Ncor2	0.825231	1.14394	8.77947	0.0670633
Zfp219	0.865106	1.1331	8.82262	0.0672881
Ccdc96	0.272303	1.46857	8.60585	0.0674232
Zfand4	0.272303	1.46857	8.60571	0.0674232
Pantr1	0.738474	1.18264	8.71342	0.0689629
4732463B04Rik	0.197968	1.59668	8.59924	0.0705873
Jmjd7	0.363832	1.35013	8.61659	0.0721199
Muc1	0.220472	1.61749	8.60027	0.0722365
Pou3f3	0.941259	1.12103	8.9507	0.0724671
Spsb1	0.31247	1.44283	8.60934	0.0730709
Rcor2	0.683626	1.1814	8.69186	0.0743326
Arhgef10l	0.777288	1.14007	8.74831	0.0759933
Naprt	0.165551	1.74615	8.59644	0.0787663
Zfp524	0.254006	1.44888	8.60465	0.0789885
Evc2	0.280706	1.4085	8.60738	0.0794357
Wfdc1	0.193588	1.58876	8.5994	0.0795902
Gm26533	0.110936	2.16372	8.59274	0.080024
4930523C07Rik	0.110936	2.16372	8.59273	0.080024
Ncf1	0.110936	2.16372	8.59272	0.080024
Ccdc94	0.110936	2.16372	8.59269	0.080024
Dtnbos	0.110936	2.16372	8.59268	0.080024
Siglech	0.110936	2.16372	8.59261	0.080024
Ppef2	0.110935	2.16372	8.59274	0.0800264
Gypc	0.11094	2.16372	8.59274	0.0800368
Mtfr2	0.110932	2.16371	8.59276	0.0800373
Pllp	0.110934	2.16371	8.59277	0.0800417
9630041A04Rik	0.110931	2.16371	8.59277	0.080042
Gm29683	0.110963	2.16374	8.59273	0.0800463
Plxnb2	0.945424	1.07859	9.06496	0.0815725
Prima1	0.163049	1.73848	8.59665	0.0815779
AC161165.3	0.145322	1.74868	8.59548	0.081869
9230110C19Rik	0.145322	1.74868	8.59545	0.081869
B230312C02Rik	0.145322	1.74868	8.59533	0.081869
Daam2	0.145322	1.74868	8.59533	0.081869
Trmt12	0.305432	1.37827	8.61006	0.0827712
Pld1	0.177449	1.57875	8.59805	0.0829534
Prorsd1	0.177449	1.57875	8.59801	0.0829534
Endov	0.572724	1.21674	8.65508	0.0830783
Vwa5b1	0.29991	1.37131	8.60998	0.0845371
Ccnjl	0.20754	1.48564	8.60097	0.0845492
Pms1	0.235788	1.42675	8.60372	0.0860592
Robo3	0.98409	1.19337	8.92129	0.0869756
Reep3	0.850691	1.10689	8.83009	0.0880952
Sp2	0.373971	1.28838	8.61964	0.0888409
Fam161a	0.287539	1.35655	8.60886	0.0891965
3010003L21Rik	0.192809	1.58354	8.59926	0.0895504
Myo1e	0.236335	1.42714	8.60379	0.0899799
C1qtnf12	0.293577	1.36456	8.60886	0.0902881
Bckdha	0.687003	1.14646	8.7013	0.0909039
Cpne1	0.0386868	1.44269e+08	8.58946	0.092096
Bnipl	0.0386868	1.44269e+08	8.58946	0.092096
BC051077	0.038667	1.44269e+08	8.58946	0.0920976
E330034G19Rik	0.0385845	1.44269e+08	8.58946	0.0921041
Gm44107	0.0384308	1.44269e+08	8.58946	0.0921162
Slc25a41	0.0384204	1.44269e+08	8.58946	0.092117
C430042M11Rik	0.0384204	1.44269e+08	8.58946	0.092117
Gm31479	0.0384187	1.44269e+08	8.58946	0.0921171
Ghrl	0.0384144	1.44269e+08	8.58946	0.0921175
Rhod	0.0384049	1.44269e+08	8.58946	0.0921182
Gm9484	0.0383957	1.44269e+08	8.58946	0.0921189
Gm26872	0.0383534	1.44269e+08	8.58946	0.0921223
Dock8	0.0383449	1.44269e+08	8.58946	0.092123
Gm8108	0.038331	1.44269e+08	8.58946	0.0921241
Platr31	0.0383256	1.44269e+08	8.58946	0.0921245
Olfr1079	0.0383136	1.44269e+08	8.58946	0.0921255
4933436E23Rik	0.0382816	1.44269e+08	8.58946	0.092128
Gm48596	0.0382649	1.44269e+08	8.58946	0.0921293
Gm26801	0.0382532	1.44269e+08	8.58946	0.0921303
Ano2	0.0382372	1.44269e+08	8.58946	0.0921315
Gm15998	0.0382287	1.44269e+08	8.58946	0.0921322
Gm16541	0.038223	1.44269e+08	8.58946	0.0921327
Glrp1	0.0382212	1.44269e+08	8.58946	0.0921328
Pla2g4a	0.0382212	1.44269e+08	8.58946	0.0921328
Vmn2r1	0.0382212	1.44269e+08	8.58946	0.0921328
Gm44109	0.0382212	1.44269e+08	8.58946	0.0921328
Gm13097	0.0382083	1.44269e+08	8.58945	0.0921338
Gm26751	0.038199	1.44269e+08	8.58945	0.0921346
Scn4b	0.0381878	1.44269e+08	8.58945	0.0921355
Gna14	0.0381878	1.44269e+08	8.58945	0.0921355
Napsa	0.0381724	1.44269e+08	8.58945	0.0921367
Klk13	0.0381666	1.44269e+08	8.58945	0.0921372
Entpd8	0.0381615	1.44269e+08	8.58945	0.0921376
Gpha2	0.0381615	1.44269e+08	8.58945	0.0921376
Iapp	0.0381595	1.44269e+08	8.58945	0.0921378
Gm45774	0.0381595	1.44269e+08	8.58945	0.0921378
8430432A02Rik	0.038132	1.44269e+08	8.58945	0.09214
Bloc1s6os	0.038132	1.44269e+08	8.58945	0.09214
Hsd3b7	0.038132	1.44269e+08	8.58945	0.09214
Hist1h2an	0.038132	1.44269e+08	8.58945	0.09214
Gm26863	0.038132	1.44269e+08	8.58945	0.09214
Gm29398	0.0381311	1.44269e+08	8.58945	0.09214
Tmem269	0.038118	1.44269e+08	8.58945	0.0921411
Cldn9	0.038118	1.44269e+08	8.58945	0.0921411
Itgbl1	0.038114	1.44269e+08	8.58945	0.0921414
Gm10062	0.0381088	1.44269e+08	8.58945	0.0921418
Il23a	0.0381088	1.44269e+08	8.58945	0.0921418
Gm12319	0.0381086	1.44269e+08	8.58945	0.0921419
AC102103.1	0.0381022	1.44269e+08	8.58945	0.0921424
Olfr550	0.038101	1.44269e+08	8.58945	0.0921425
Gm28041	0.038101	1.44269e+08	8.58945	0.0921425
Tnfrsf4	0.0380957	1.44269e+08	8.58945	0.0921429
Spo11	0.0380925	1.44269e+08	8.58945	0.0921431
Gm42555	0.0380925	1.44269e+08	8.58945	0.0921431
Gm31592	0.0380918	1.44269e+08	8.58945	0.0921432
Kcnmb1	0.0380918	1.44269e+08	8.58945	0.0921432
Opalin	0.0380918	1.44269e+08	8.58945	0.0921432
Pou2af1	0.0380855	1.44269e+08	8.58945	0.0921437
Gm45833	0.0380775	1.44269e+08	8.58945	0.0921443
Gm11464	0.0380752	1.44269e+08	8.58945	0.0921445
Tspan1	0.0380739	1.44269e+08	8.58945	0.0921446
Cmklr1	0.0380739	1.44269e+08	8.58945	0.0921446
Clic3	0.0380707	1.44269e+08	8.58945	0.0921449
Ms4a6b	0.0380707	1.44269e+08	8.58945	0.0921449
Gm17112	0.0380673	1.44269e+08	8.58945	0.0921452
4930594M22Rik	0.0380673	1.44269e+08	8.58945	0.0921452
Krt90	0.0380657	1.44269e+08	8.58945	0.0921453
Olfr224	0.0380284	1.44269e+08	8.58945	0.0921483
Gm7334	0.0380264	1.44269e+08	8.58945	0.0921485
Tfpi2	0.0380187	1.44269e+08	8.58945	0.0921491
Gm12953	0.0380101	1.44269e+08	8.58945	0.0921498
Gm43000	0.0380101	1.44269e+08	8.58945	0.0921498
Gm4872	0.0380101	1.44269e+08	8.58945	0.0921498
Adgrd1	0.0380011	1.44269e+08	8.58945	0.0921505
Panx3	0.0379899	1.44269e+08	8.58945	0.0921514
Osr1	0.0379899	1.44269e+08	8.58945	0.0921514
Rbmxl2	0.0379466	1.44269e+08	8.58945	0.0921549
Elmo3	0.0377076	1.44269e+08	8.58945	0.0921744
4930565N06Rik	0.0377076	1.44269e+08	8.58945	0.0921744
4930432J09Rik	0.0376692	1.44269e+08	8.58945	0.0921776
Nr5a1	0.0376518	1.44269e+08	8.58945	0.092179
Saxo1	0.0376518	1.44269e+08	8.58945	0.092179
Gm16001	0.0376518	1.44269e+08	8.58945	0.092179
Igf2	0.0376316	1.44269e+08	8.58945	0.0921807
Gm33969	0.0376277	1.44269e+08	8.58945	0.092181
Derl3	0.0376083	1.44269e+08	8.58945	0.0921826
Nlrc4	0.0376063	1.44269e+08	8.58945	0.0921828
S100a3	0.0376053	1.44269e+08	8.58945	0.0921829
Gm37170	0.0376032	1.44269e+08	8.58945	0.092183
Tmem253	0.0376032	1.44269e+08	8.58945	0.092183
Casp1	0.0375986	1.44269e+08	8.58945	0.0921834
1700086D15Rik	0.0375986	1.44269e+08	8.58945	0.0921834
Itgad	0.037594	1.44269e+08	8.58945	0.0921838
A630001G21Rik	0.0375906	1.44269e+08	8.58945	0.0921841
Gm33594	0.0375906	1.44269e+08	8.58945	0.0921841
Gm49156	0.0375837	1.44269e+08	8.58944	0.0921846
Gm5483	0.0375835	1.44269e+08	8.58944	0.0921847
Tespa1	0.0375826	1.44269e+08	8.58944	0.0921847
Gm15956	0.0375806	1.44269e+08	8.58944	0.0921849
Slc22a30	0.0375806	1.44269e+08	8.58944	0.0921849
Tmprss11g	0.0375798	1.44269e+08	8.58944	0.092185
Slc11a1	0.0375776	1.44269e+08	8.58944	0.0921852
Gm26904	0.0375776	1.44269e+08	8.58944	0.0921852
Gys2	0.0375758	1.44269e+08	8.58944	0.0921853
0610025J13Rik	0.0375721	1.44269e+08	8.58944	0.0921856
Atp8b4	0.0375721	1.44269e+08	8.58944	0.0921856
Mall	0.0375721	1.44269e+08	8.58944	0.0921856
Gm43376	0.0375707	1.44269e+08	8.58944	0.0921857
Gm45052	0.0375702	1.44269e+08	8.58944	0.0921858
Krt79	0.0375669	1.44269e+08	8.58944	0.092186
Kazald1	0.0375669	1.44269e+08	8.58944	0.092186
Gm11413	0.0375567	1.44269e+08	8.58944	0.0921869
Gm45869	0.0375535	1.44269e+08	8.58944	0.0921871
Gm26768	0.0375529	1.44269e+08	8.58944	0.0921872
Naip1	0.0375475	1.44269e+08	8.58944	0.0921876
Myod1	0.0375376	1.44269e+08	8.58944	0.0921885
Iyd	0.0375376	1.44269e+08	8.58944	0.0921885
Gm10845	0.0375376	1.44269e+08	8.58944	0.0921885
Gm20652	0.0375322	1.44269e+08	8.58944	0.0921889
Gm32939	0.0375306	1.44269e+08	8.58944	0.092189
Ciita	0.0375287	1.44269e+08	8.58944	0.0921892
Il4i1	0.0375265	1.44269e+08	8.58944	0.0921894
BC049739	0.0375132	1.44269e+08	8.58944	0.0921905
Gm47223	0.0375059	1.44269e+08	8.58944	0.0921911
Tph2	0.0375059	1.44269e+08	8.58944	0.0921911
C4bp	0.0374976	1.44269e+08	8.58944	0.0921918
Gcm1	0.0374976	1.44269e+08	8.58944	0.0921918
Plscr2	0.0374966	1.44269e+08	8.58944	0.0921919
Gdf15	0.0374949	1.44269e+08	8.58944	0.092192
Olfr961	0.0374705	1.44269e+08	8.58944	0.092194
Gm14124	0.0374137	1.44269e+08	8.58944	0.0921988
Slc10a2	0.0374137	1.44269e+08	8.58944	0.0921988
Adprhl1	0.0374137	1.44269e+08	8.58944	0.0921988
Ntng2	0.0374013	1.44269e+08	8.58944	0.0921998
Gm43057	0.0373846	1.44269e+08	8.58944	0.0922012
Gm47430	0.0373846	1.44269e+08	8.58944	0.0922012
Gm36584	0.0373646	1.44269e+08	8.58944	0.0922029
Arhgap9	0.0373419	1.44269e+08	8.58944	0.0922048
Gm16087	0.0373419	1.44269e+08	8.58944	0.0922048
Lax1	0.0373419	1.44269e+08	8.58944	0.0922048
Cstad	0.0373419	1.44269e+08	8.58944	0.0922048
Gm33050	0.0373419	1.44269e+08	8.58944	0.0922048
Sigirr	0.0373419	1.44269e+08	8.58944	0.0922048
Gm29684	0.0373419	1.44269e+08	8.58944	0.0922048
Pawr	0.0373419	1.44269e+08	8.58944	0.0922048
G430095P16Rik	0.0373419	1.44269e+08	8.58944	0.0922048
Dpep2	0.0373419	1.44269e+08	8.58944	0.0922048
Olfr24	0.0373419	1.44269e+08	8.58944	0.0922048
Gm19385	0.0373419	1.44269e+08	8.58944	0.0922048
Topaz1	0.0373419	1.44269e+08	8.58944	0.0922048
Mfsd6l	0.0373419	1.44269e+08	8.58944	0.0922048
Mir142hg	0.0373419	1.44269e+08	8.58944	0.0922048
Sap30bpos	0.0373419	1.44269e+08	8.58944	0.0922048
AI661453	0.0373419	1.44269e+08	8.58944	0.0922048
Gm10558	0.0373419	1.44269e+08	8.58944	0.0922048
Pla2g2c	0.0373419	1.44269e+08	8.58944	0.0922048
S1pr4	0.0373419	1.44269e+08	8.58944	0.0922048
Slc22a29	0.0373419	1.44269e+08	8.58944	0.0922048
Fev	0.0373419	1.44269e+08	8.58944	0.0922048
Fam78a	0.0373419	1.44269e+08	8.58944	0.0922048
Gm13479	0.0373419	1.44269e+08	8.58944	0.0922048
Gm10687	0.0373419	1.44269e+08	8.58944	0.0922048
Odf1	0.0373419	1.44269e+08	8.58944	0.0922048
Ly6g6d	0.0373419	1.44269e+08	8.58944	0.0922048
Gm14455	0.0373419	1.44269e+08	8.58944	0.0922048
9330111N05Rik	0.0373419	1.44269e+08	8.58944	0.0922048
Gm17529	0.0373419	1.44269e+08	8.58944	0.0922048
Gm28511	0.0373419	1.44269e+08	8.58944	0.0922048
2810407A14Rik	0.0373419	1.44269e+08	8.58944	0.0922048
Bcas1os1	0.0373419	1.44269e+08	8.58944	0.0922048
4930471M09Rik	0.0373419	1.44269e+08	8.58944	0.0922048
Tnfrsf26	0.0373419	1.44269e+08	8.58944	0.0922048
Gm27246	0.0373419	1.44269e+08	8.58944	0.0922048
4933408N05Rik	0.0373419	1.44269e+08	8.58944	0.0922048
Tbx20	0.0373419	1.44269e+08	8.58944	0.0922048
Dmgdh	0.0373419	1.44269e+08	8.58944	0.0922048
Gm17546	0.0373419	1.44269e+08	8.58944	0.0922048
Treml1	0.0373419	1.44269e+08	8.58944	0.0922048
Mos	0.0373419	1.44269e+08	8.58944	0.0922048
Gm2861	0.0373419	1.44269e+08	8.58944	0.0922048
Vmn1r87	0.0373419	1.44269e+08	8.58944	0.0922048
Gm29642	0.0373419	1.44269e+08	8.58944	0.0922048
Prrx2	0.0373419	1.44269e+08	8.58944	0.0922048
Mageb3	0.0373419	1.44269e+08	8.58944	0.0922048
Gm34885	0.0373419	1.44269e+08	8.58944	0.0922048
Gm9903	0.0373419	1.44269e+08	8.58944	0.0922048
Ucp3	0.0373419	1.44269e+08	8.58944	0.0922048
Gm34106	0.0373419	1.44269e+08	8.58944	0.0922048
Igbp1b	0.0373419	1.44269e+08	8.58944	0.0922048
Gm20711	0.0373419	1.44269e+08	8.58944	0.0922048
Depdc1b	0.0373419	1.44269e+08	8.58944	0.0922048
Gm28981	0.0373419	1.44269e+08	8.58944	0.0922048
Mmp13	0.0373419	1.44269e+08	8.58944	0.0922048
BC100530	0.0373419	1.44269e+08	8.58944	0.0922048
Smim22	0.0373419	1.44269e+08	8.58944	0.0922048
Gm12480	0.0373419	1.44269e+08	8.58944	0.0922048
Gm867	0.0373419	1.44269e+08	8.58944	0.0922048
2010110E17Rik	0.0373419	1.44269e+08	8.58944	0.0922048
Ush1g	0.0373419	1.44269e+08	8.58944	0.0922048
AC166832.3	0.0373419	1.44269e+08	8.58944	0.0922048
9630028B13Rik	0.0373419	1.44269e+08	8.58944	0.0922048
Gm13008	0.0373419	1.44269e+08	8.58944	0.0922048
P2rx1	0.0373419	1.44269e+08	8.58944	0.0922048
Gm48550	0.0373419	1.44269e+08	8.58944	0.0922048
Olfr1271	0.0373419	1.44269e+08	8.58944	0.0922048
AI197445	0.0373419	1.44269e+08	8.58944	0.0922048
Gm15491	0.0373419	1.44269e+08	8.58944	0.0922048
Gm44000	0.0373419	1.44269e+08	8.58944	0.0922048
Gm21817	0.0373419	1.44269e+08	8.58944	0.0922048
Gm16325	0.0373419	1.44269e+08	8.58944	0.0922048
Rad51b	0.0373419	1.44269e+08	8.58944	0.0922048
Npb	0.0373419	1.44269e+08	8.58944	0.0922048
Epp13	0.0373419	1.44269e+08	8.58944	0.0922048
Gm44689	0.0373419	1.44269e+08	8.58944	0.0922048
Evi2	0.0373419	1.44269e+08	8.58944	0.0922048
Hfe	0.0373419	1.44269e+08	8.58944	0.0922048
Gm47467	0.0373419	1.44269e+08	8.58944	0.0922048
Gm45121	0.0373419	1.44269e+08	8.58944	0.0922048
Olfr107	0.0373419	1.44269e+08	8.58944	0.0922048
A930019D19Rik	0.0373419	1.44269e+08	8.58944	0.0922048
4732419C18Rik	0.0373419	1.44269e+08	8.58944	0.0922048
Hist1h4b	0.0373419	1.44269e+08	8.58944	0.0922048
Kif20a	0.0373419	1.44269e+08	8.58944	0.0922048
Gm12248	0.0373419	1.44269e+08	8.58944	0.0922048
Rarres1	0.0373419	1.44269e+08	8.58944	0.0922048
Pou2f3	0.0373419	1.44269e+08	8.58944	0.0922048
Gm17333	0.0373419	1.44269e+08	8.58944	0.0922048
Hotairm1	0.0373419	1.44269e+08	8.58944	0.0922048
F420014N23Rik	0.0373419	1.44269e+08	8.58944	0.0922048
Tmed6	0.0373419	1.44269e+08	8.58944	0.0922048
Gm31408	0.0373419	1.44269e+08	8.58944	0.0922048
Fer1l5	0.0373419	1.44269e+08	8.58944	0.0922048
Stfa2	0.0373419	1.44269e+08	8.58944	0.0922048
A330015K06Rik	0.0373419	1.44269e+08	8.58944	0.0922048
Cer1	0.0373419	1.44269e+08	8.58944	0.0922048
Tnni2	0.0373419	1.44269e+08	8.58944	0.0922048
AC132444.1	0.0373419	1.44269e+08	8.58944	0.0922048
Il15ra	0.0373419	1.44269e+08	8.58944	0.0922048
Gm36278	0.0373419	1.44269e+08	8.58944	0.0922048
Gm16741	0.0373419	1.44269e+08	8.58944	0.0922048
Sp100	0.0373419	1.44269e+08	8.58944	0.0922048
Fmo4	0.0373419	1.44269e+08	8.58944	0.0922048
Pax6os1	0.0373419	1.44269e+08	8.58944	0.0922048
Gm5907	0.0373419	1.44269e+08	8.58944	0.0922048
Gm11454	0.0373419	1.44269e+08	8.58944	0.0922048
Gm10634	0.0373419	1.44269e+08	8.58944	0.0922048
Clec4a3	0.0373419	1.44269e+08	8.58944	0.0922048
Apol11b	0.0373419	1.44269e+08	8.58944	0.0922048
Hist2h2ac	0.0373034	1.44269e+08	8.58944	0.092208
Gm10637	0.0373034	1.44269e+08	8.58944	0.092208
Gm26892	0.0372846	1.44269e+08	8.58944	0.0922096
Aipl1	0.0372846	1.44269e+08	8.58944	0.0922096
Gm17949	0.0372014	1.44269e+08	8.58944	0.0922166
2310081O03Rik	0.0371699	1.44269e+08	8.58944	0.0922192
AC130815.3	0.0371699	1.44269e+08	8.58944	0.0922192
Gm13652	0.0371559	1.44269e+08	8.58944	0.0922204
Vmn1r52	0.0371559	1.44269e+08	8.58944	0.0922204
Gm42450	0.0371301	1.44269e+08	8.58944	0.0922226
Gm47903	0.0371301	1.44269e+08	8.58944	0.0922226
Tmem89	0.0371301	1.44269e+08	8.58944	0.0922226
AC158605.1	0.0371199	1.44269e+08	8.58944	0.0922235
Slc51a	0.0371199	1.44269e+08	8.58944	0.0922235
Gm15966	0.0371199	1.44269e+08	8.58944	0.0922235
Grap2	0.0371142	1.44269e+08	8.58944	0.0922239
Gm26554	0.0370947	1.44269e+08	8.58944	0.0922256
Tnfrsf13c	0.0370947	1.44269e+08	8.58944	0.0922256
Oasl1	0.0370881	1.44269e+08	8.58944	0.0922262
P2ry6	0.0370703	1.44269e+08	8.58944	0.0922277
Gm30504	0.0370703	1.44269e+08	8.58944	0.0922277
C130026I21Rik	0.0370689	1.44269e+08	8.58944	0.0922278
Pik3c2g	0.0370689	1.44269e+08	8.58944	0.0922278
Gm27197	0.0370661	1.44269e+08	8.58944	0.092228
Gm33370	0.0370661	1.44269e+08	8.58944	0.092228
Vmn1r4	0.0370615	1.44269e+08	8.58944	0.0922284
Gm49256	0.0370615	1.44269e+08	8.58944	0.0922284
4933405L10Rik	0.037043	1.44269e+08	8.58944	0.09223
Gm14005	0.0370393	1.44269e+08	8.58944	0.0922303
Gm34678	0.0370393	1.44269e+08	8.58944	0.0922303
AL589670.3	0.0370393	1.44269e+08	8.58944	0.0922303
Gm28722	0.0369913	1.44269e+08	8.58944	0.0922344
Olfr1016	0.0369774	1.44269e+08	8.58944	0.0922356
Cnga4	0.036511	1.44269e+08	8.58943	0.0922759
Gm26895	0.036489	1.44269e+08	8.58943	0.0922778
Sh3tc1	0.036489	1.44269e+08	8.58943	0.0922778
Gm26697	0.0364549	1.44269e+08	8.58943	0.0922808
Gm11815	0.0364549	1.44269e+08	8.58943	0.0922808
Gm41192	0.0364549	1.44269e+08	8.58943	0.0922808
Gm26555	0.0364549	1.44269e+08	8.58943	0.0922808
Gm17501	0.0363842	1.44269e+08	8.58943	0.092287
T	0.0363842	1.44269e+08	8.58943	0.092287
Lrrc63	0.0363608	1.44269e+08	8.58943	0.0922891
Gm26888	0.0363608	1.44269e+08	8.58943	0.0922891
Gm31333	0.0363608	1.44269e+08	8.58943	0.0922891
Glipr1l3	0.0363141	1.44269e+08	8.58942	0.0922932
Slc22a7	0.0363141	1.44269e+08	8.58942	0.0922932
Il1bos	0.0362941	1.44269e+08	8.58942	0.092295
Pdzk1	0.0362941	1.44269e+08	8.58942	0.092295
Gm40437	0.0362941	1.44269e+08	8.58942	0.092295
Gm7879	0.036253	1.44269e+08	8.58942	0.0922987
Wee2	0.036253	1.44269e+08	8.58942	0.0922987
5031434C07Rik	0.036253	1.44269e+08	8.58942	0.0922987
Capn8	0.0362369	1.44269e+08	8.58942	0.0923001
Gm37245	0.0362369	1.44269e+08	8.58942	0.0923001
Ift88os	0.0362369	1.44269e+08	8.58942	0.0923001
Fcgr4	0.0362038	1.44269e+08	8.58942	0.092303
Hpx	0.0362038	1.44269e+08	8.58942	0.092303
Elf3	0.0361053	1.44269e+08	8.58942	0.0923118
Rnase6	0.0361053	1.44269e+08	8.58942	0.0923118
Gm12119	0.0361053	1.44269e+08	8.58942	0.0923118
Gzma	0.0361053	1.44269e+08	8.58942	0.0923118
Gm48383	0.0361053	1.44269e+08	8.58942	0.0923118
Arg1	0.0360636	1.44269e+08	8.58942	0.0923156
Gm11831	0.0360571	1.44269e+08	8.58942	0.0923161
Gm44759	0.0360571	1.44269e+08	8.58942	0.0923161
Mroh6	0.0360492	1.44269e+08	8.58942	0.0923169
U90926	0.0360432	1.44269e+08	8.58942	0.0923174
Adgrf2	0.0359552	1.44269e+08	8.58942	0.0923253
4930439D14Rik	0.0357359	1.44269e+08	8.58942	0.0923452
Gm36975	0.03394	1.44269e+08	8.58939	0.0925179
Gm20089	0.03394	1.44269e+08	8.58939	0.0925179
Gm45168	0.03394	1.44269e+08	8.58939	0.0925179
Cemip	0.484367	1.23356	8.63841	0.092874
Napepld	0.176269	1.57582	8.59823	0.0933989
H3f3aos	0.168993	1.75656	8.59649	0.0935303
Fhl2	0.371546	1.28541	8.61955	0.0941345
Ccdc14	0.256887	1.37808	8.60626	0.0958825
Onecut1	0.257403	1.37858	8.60638	0.0960182
Pus7l	0.187524	1.45917	8.59971	0.0982615
Nhej1	0.156325	1.55603	8.59718	0.0996759
Zfp691	0.156325	1.55603	8.59703	0.0996759

[truncated: 13 more sheets: MHb (Robo3+ Etv1-), MHb, PF, Po, PV - VM, Re-Rh, RT, Unknown (GABA), VA-VL-VM, vMHb, VPL-vMG, VPM, ZI]
