# Supplementary material for: Developmental trajectories of thalamic progenitors revealed by single-cell transcriptome profiling and Shh perturbation
Source: Cell Rep. Author manuscript; Available in PMC 2023 Jan 27. (PMC9880597; doi:10.1016/j.celrep.2022.111768)
Supplement: 6 [file NIHMS1855850-supplement-6.xlsx]

## Sheet: edgeR_2000_control_cThN1_lowres
Upregulated in cTh.N1						Upregulated in cTh.N2
Gene	logFC	logCPM	LR	PValue		Gene	logFC	logCPM	LR	PValue
Zic1	3.06218	3.36078	10.08	4.89789e-164		Pcp4	3.42311	3.99525	9.12286	2.0609e-92
Ptn	3.474	3.66867	10.8237	2.05948e-155		Sulf2	2.08284	3.72164	8.64363	9.085e-58
Zic4	3.16835	5.243	9.11685	1.69128e-85		Calb1	2.97822	4.06344	8.82102	8.81124e-50
Epha3	2.24645	2.81543	9.17976	3.11307e-45		Col25a1	1.67398	4.29292	8.58682	1.02201e-41
Ndst3	1.93502	3.75643	8.77795	1.24272e-29		Shox2	1.77786	1.92277	9.27953	4.43491e-26
Slc18a2	2.00058	2.61957	9.04201	1.19857e-28		Mn1	1.51684	2.65378	8.62889	8.42948e-26
Rora	1.95284	2.20595	9.45948	1.33133e-28		Chst8	1.27527	4.18413	8.56452	9.37968e-26
Tenm4	1.80236	2.36344	9.00117	5.32402e-22		Foxp2	1.55771	1.62839	9.67405	2.67285e-25
Lrp4	1.60615	3.56215	8.70622	5.74624e-21		Pth2	1.59489	3.70251	8.59211	2.72911e-24
Slc1a3	1.37717	4.18926	8.64724	1.14119e-14		P2ry14	1.04435	5.03999	8.55044	1.86973e-23
Maml3	1.47855	2.51178	8.7569	2.48789e-14		Klhl35	1.67171	2.86226	8.63797	1.79021e-21
Nefm	1.57725	1.93968	9.07258	1.10693e-13		Mlf1	1.44508	3.05126	8.5977	1.07839e-19
Unc5c	1.46971	1.98193	8.90914	6.3245e-13		Ptprt	1.28951	2.91153	8.58737	5.07274e-18
Fam49a	1.44017	2.36848	8.76622	6.54659e-13		Sema3c	0.827764	4.78838	8.54401	1.81563e-16
Neurog2	1.48438	1.71248	9.2436	8.34446e-13		Med12l	1.1633	3.00098	8.57455	4.75839e-16
Kitl	1.57234	1.86978	9.15412	1.45123e-12		Lrfn5	1.28395	2.74501	8.59287	1.23873e-14
Elmo1	1.43188	1.63483	9.27375	2.62549e-12		Grin2a	1.29704	2.51246	8.60625	3.92129e-14
Rspo3	1.30328	3.36785	8.65891	8.00076e-11		Thsd7b	1.22954	2.45083	8.6014	1.35138e-13
Zic5	1.36335	2.31738	8.74604	1.93588e-10		C130071C03Rik	1.29536	2.03061	8.65501	1.07338e-12
D930028M14Rik	1.41061	2.52085	8.73116	3.0619e-10		Sorl1	1.22867	2.14567	8.62533	1.1064e-12
Ndnf	1.0856	2.73202	8.63727	1.55293e-09		Trhde	1.41794	2.02178	8.69847	6.03652e-12
Kctd6	1.28321	2.08952	8.75225	1.71961e-09		Zbtb20	1.42141	1.69685	8.88231	9.23804e-12
Slc7a8	0.96788	2.98565	8.61126	2.75238e-09		Cpne5	1.20769	2.10868	8.62542	2.81666e-11
Enpp2	1.24744	2.11798	8.73228	3.16907e-09		Fxyd7	0.957799	2.68348	8.56694	1.15874e-10
Sox2	1.35258	1.46196	9.6172	7.2784e-09		Cbln2	1.25979	1.82236	8.68887	5.99617e-10
Zic2	1.27578	1.82016	8.82845	2.30914e-08		Syt4	1.29874	1.73417	8.74101	9.42379e-10
Uaca	0.72752	3.69098	8.57494	3.10107e-08		Prkd1	0.897757	2.55912	8.5653	1.40336e-09
Nefl	1.35584	1.63394	9.07668	8.05857e-08		Tcerg1l	1.00397	2.18435	8.58802	1.80864e-09
Shroom3	0.924101	2.65721	8.61326	8.31065e-08		Zfhx4	1.28013	1.423	9.09841	5.9216e-09
Fam189a1	0.837346	2.96112	8.59413	1.25651e-07		Maf	1.05545	2.24515	8.59108	6.97132e-09
Cds1	0.791761	2.9986	8.58826	2.03053e-07		Kcnip1	0.959218	1.93977	8.59718	3.65515e-08
Hlf	0.907883	2.62519	8.61128	2.22142e-07		Klhl5	1.2039	1.62038	8.73424	3.85202e-08
Cadm1	1.29475	1.56559	9.0578	3.01639e-07		Rorb	1.16521	1.7446	8.6717	4.60409e-08
Gpr153	0.861319	2.47331	8.60869	6.5172e-07		Lhx2	1.20654	1.24474	9.97398	6.27277e-08
Gm2694	1.18947	1.70933	8.81245	1.23555e-06		Socs2	1.25408	1.60126	8.78342	6.93503e-08
Nos1ap	1.09698	1.78397	8.73357	2.67455e-06		Klhl29	1.00353	1.8405	8.61334	7.85884e-08
Sox1	0.844143	2.44182	8.60631	3.0911e-06		Elmod1	0.818047	2.20898	8.56811	1.33876e-07
Map7	0.782785	2.46539	8.59719	3.19235e-06		Nxph1	1.16176	1.7988	8.65817	1.6019e-07
Clybl	0.921233	2.15752	8.63359	4.21131e-06		Rbm24	0.817146	2.1264	8.57072	4.6538e-07
Nptxr	1.02732	1.88487	8.68624	7.60347e-06		Nova1	1.16338	1.39947	8.86551	8.04385e-07
Rapgef6	1.17668	1.48329	8.95723	9.39273e-06		Serinc5	0.712794	2.3248	8.55687	1.25471e-06
Pou2f2	1.16876	1.23071	9.90894	1.59717e-05		Cdh13	0.756315	2.41149	8.55828	1.76867e-06
Ntm	1.2476	1.40455	9.29245	1.92504e-05		Lmo1	1.10466	1.72591	8.65556	2.57725e-06
Rgs16	1.04139	1.75798	8.71434	2.06879e-05		Rgs10	1.28778	1.71687	8.74183	2.87491e-06
Arpp21	1.16352	1.55085	8.87585	2.48338e-05		Epha8	1.07993	1.751	8.64272	6.25321e-06
Zfp521	1.09882	1.51664	8.83426	3.01877e-05		Pcdh17	1.03036	1.83094	8.62009	8.12146e-06
Fbln1	0.839843	1.98485	8.62658	3.717e-05		Tnik	1.14632	1.37175	8.87717	1.59511e-05
Hs3st1	0.791561	2.12293	8.60894	3.76669e-05		Pcdh7	0.902212	1.65813	8.6129	6.81246e-05
2900079G21Rik	0.916352	1.80315	8.66149	6.66052e-05		Rprm	0.86675	1.91439	8.58593	9.67927e-05
Gpr156	0.704692	2.11572	8.59565	0.000102314		Nr2f2	1.11384	1.27385	8.98842	0.00016124
Fam53b	0.866032	1.60804	8.67029	0.000542139		Calca	0.97567	3.01657	8.56117	0.000218495
Lef1	1.02213	1.35586	8.8653	0.000983071		Phlpp1	0.781785	1.53448	8.60165	0.000399192
Epb41l3	0.88979	1.47656	8.70657	0.0015065		Ypel2	0.992528	1.37762	8.7115	0.000477648
Ebf1	1.12139	1.18572	9.81912	0.00242727		Dach1	0.771575	1.53761	8.59912	0.00113326
Gria1	0.718034	1.59971	8.6265	0.00299072		Nkain3	0.865097	1.40708	8.64247	0.00114987
Rab40b	0.700472	1.58952	8.62294	0.00312257		Mdga2	0.761612	1.47563	8.60386	0.00155489
St6galnac5	0.759617	1.52675	8.64559	0.00319259		Epha5	1.01616	1.27623	8.80307	0.00203028
Creg1	0.724024	1.56581	8.63022	0.00327281		Wif1	0.933307	1.36098	8.68422	0.00656973
Hs6st1	1.01718	1.2392	8.9979	0.00382373		Ier5l	1.02149	1.18947	8.93669	0.00795164
Pgbd5	0.786401	1.4536	8.66581	0.00395175		Ssbp2	0.967296	1.16964	8.85861	0.00902534
Prox1	0.723319	1.54937	8.63217	0.00515297		Necab2	1.00293	1.2437	8.81948	0.0136164
Gpi1	1.00743	1.20055	9.04622	0.00563579		Glce	0.707365	1.26455	8.6196	0.016117
Prag1	0.733042	1.44328	8.64783	0.00605744		Nlgn1	0.734952	1.25281	8.63037	0.0166025
Camk4	0.770248	1.4616	8.65786	0.00608292		Pcdh8	0.811723	1.2169	8.67246	0.0188633
Cdh11	0.711068	1.49909	8.63531	0.00753804		Zdhhc2	0.724943	1.25344	8.62666	0.0197805
Pde10a	0.962645	1.23641	8.898	0.00896084		Fzd1	0.830101	1.2068	8.68648	0.0204568
Pfkp	0.896774	1.29743	8.77463	0.0105727		Rhobtb3	0.897751	1.16337	8.76698	0.0222612
Cd47	1.06	1.1216	9.79894	0.0142986		Negr1	1.00929	1.08943	9.28646	0.0426527
Nadk2	0.699731	1.36585	8.64785	0.0149125		Nrip1	0.906134	1.1123	8.83421	0.0475087
Nav3	1.00657	1.14256	9.21207	0.0160315
Pcdh9	0.990826	1.17192	9.06248	0.0197717
Pde4b	0.822653	1.24777	8.74062	0.0210006
Igfbp2	0.86952	1.25644	8.7767	0.0233379
Tmem150c	0.802599	1.25689	8.72273	0.0238694
Ankrd6	0.706738	1.29353	8.6626	0.0263117
Dusp6	0.71268	1.27594	8.66892	0.0282927
Prokr2	0.87923	1.17715	8.83932	0.0394208
Nes	0.707117	1.24766	8.67268	0.043486
Dlk1	0.952175	1.17309	8.96454	0.0473615
